# Supplementary material for: Sarcoptes scabiei: genomics to proteomics to biology
Source: Parasit Vectors. 2016 Jul 1;9:380. doi: 10.1186/s13071-016-1663-6 (PMC4930577; doi:10.1186/s13071-016-1663-6)
Supplement: Additional file 1: Tables S1-S13. — Complete results of the various database searches described in the text. (XLSX 101 kb) [file 13071_2016_1663_MOESM1_ESM.xlsx]

## Sheet: legends
Legends for Tables S1 - S13
Table S1	Sarcoptes scabiei var. canis proteins predicted to be involved in oxygen transport and utilization based on 1 Mar 16 NBCI protein database search of "Sarcoptes scabiei [and] heme [or] iron [or] oxygen".
Table S2	Sarcoptes scabiei var. canis proteins predicted to be involved in oxidative respiration or oxidation-reduction processes based on a search of BLAST2GO data for "tricarboxylic acid cycle" and "oxidation-reduction process".
Table S3	Sarcoptes scabiei var. canis proteins predicted to be involved in chitin metabolism based on 12 Feb 16 NBCI protein database search of "Sarcoptes scabiei [and] chitin".
Table S4	Sarcoptes scabiei proteins predicted to be involved in muscle contraction based on NCBI and BLAST2GO searches with cytoskeleton proteins removed.
Table S5	Sarcoptes scabiei var. canis proteins predicted to contain calcium binding domains based on 30 Mar 16 NBCI protein database search of "Sarcoptes scabiei [and] calcium binding" including all "calcium ion binding" GO functions.
Table S6	Sarcoptes scabiei var. canis chaperone and heat shock proteins based on 28 Mar 16 NBCI protein database search of "Sarcoptes scabiei [and] heat shock [or] chaperone".
Table S7	Sarcoptes scabiei var. canis proteins predicted to be involved in sodium and/or potassium transmembrane transport based on 12 Apr 16 NBCI protein database search of "Sarcoptes scabiei [and] sodium [or] potassium".
Table S8	Sarcoptes scabiei var. canis proteins predicted to be involved in neurotransmission based on 15 Feb 16 NBCI protein database search of "Sarcoptes scabiei [and] acetylcholine [or] dopamine [or] serotonin [or] GABA".
Table S9	Sarcoptes scabiei var. canis proteins predicted to be involved in photoreception based on 16 Feb 16 NBCI protein database search of "Sarcoptes scabiei [and] retinal [or] retinoic [or] rhodopsin".
Table S10	Results of a BLASTp search of the Sarcoptes scabiei var. canis proteome for proteins that match sequences of various Bedbug receptors. Bedbug data from [53] using sequences provided by J. Benoit 23 Mar 16.
Table S11	Results of a search of Sarcoptes scabiei var. canis proteome for proteins predicted to be responsible for enzymatic activities reported in [60].
Table S12	Sarcoptes scabiei var. canis proteins predicted to be involved in proteolysis based on all "proteolysis" GO processes.
Table S13	Amino acids present in the catalytic triads of serine and cysteine proteases of Sarcoptes scabiei var. hominis (AAxxxxxx) or S. scabiei var. canis (KPxxxxxx) based on 5 Apr 16 NBCI Conserved Domain database search.

## Sheet: S1=heme
Table S1. Proteins predicted to be involved in oxygen transport and utilization.
1 Mar 16 NBCI protein database search of “Sarcoptes scabiei [and] heme [or] iron [or] oxygen”
Name assigned to S. scabiei predicted protein	# aa	Accession		GO Biological Process	GO Cellular Component	GO Molecular Function
Acyl-CoA desaturase-like protein	295	KPM04041		lipid metabolic process;oxidation-reduction process		oxidoreductase activity, acting on paired donors, with oxidation of a pair of donors resulting in the reduction of molecular oxygen to two molecules of water
adenylate and guanylate cyclase-like protein	664	KPM11228		cGMP biosynthetic process;intracellular signal transduction		guanylate cyclase activity
aryl hydrocarbon receptor nuclear translocator-like protein	509	KPM09265		regulation of transcription, DNA-templated	nucleus;transcription factor complex;cytoplasm	transcription factor activity, sequence-specific DNA binding;protein dimerization activity
aryl hydrocarbon receptor-like protein	72	KPM10593				protein binding
atrial natriuretic peptide receptor 1-like protein	1114	KPM04974		cGMP biosynthetic process;protein phosphorylation;intracellular signal transduction	integral component of membrane	guanylate cyclase activity;protein kinase activity;ATP binding
atrial natriuretic peptide receptor A-like protein	211	KPM08125		cyclic nucleotide biosynthetic process;intracellular signal transduction		phosphorus-oxygen lyase activity
cAMP-dependent protein kinase regulatory subunit-like protein	386	KPM09105		regulation of protein phosphorylation	cAMP-dependent protein kinase complex	cAMP-dependent protein kinase regulator activity
cAMP-dependent protein kinase type II regulatory subunit-like protein	308	KPM04875		response to oxidative stress;oxidation-reduction process		catalase activity;heme binding
catalase-like protein 1	243	KPM04632		response to oxidative stress;oxidation-reduction process
catalase-like protein 2, partial	401	KPM09222		response to oxidative stress;oxidation-reduction process
Catalase-like protein 3, partial	221	KPM10063		response to oxidative stress;oxidation-reduction process
catalase-like protein 4	278	KPM10505		response to oxidative stress;oxidation-reduction process
CDGSH iron-sulfur domain-containing protein 3, mitochondrial-like protein, partial	139	KPM10539			intracellular membrane-bounded organelle	2 iron, 2 sulfur cluster binding
CDK5 regulatory subunit-associated protein 1-like protein	505	KPM03757		RNA modification		transferase activity;4 iron, 4 sulfur cluster binding
cGMP-dependent protein kinase, isozyme 2 forms cD4/T1/T3A/T3B-like protein	632	KPM10667		protein phosphorylation		protein serine/threonine kinase activity;ATP binding
Cu-Zn superoxide dismutase-like protein	231	KPM04947		superoxide metabolic process;oxidation-reduction process		metal ion binding
cyclic nucleotide-gated cation channel-like protein	522	KPM02135		potassium ion transport;transmembrane transport	membrane	voltage-gated potassium channel activity
cyclic nucleotide-gated olfactory channel-like protein	580	KPM09511
cyclic-nucleotide-gated cation channel-like protein 1	421	KPM06245		ion transport;transmembrane transport	membrane	ion channel activity
cystathionine beta-synthase-like protein	519	KPM09871		cysteine biosynthetic process via cystathionine	cytoplasm	cystathionine beta-synthase activity
cytochrome b-c1 complex subunit Rieske, mitochondrial-like protein, partial	506	KPM06264		oxidation-reduction process	membrane	protein binding;ubiquinol-cytochrome-c reductase activity;zinc ion binding;2 iron, 2 sulfur cluster binding
cytochrome b5 reductase 4-like protein	140	KPM11260
cytochrome b5-like protein	157	KPM07616
cytochrome B5-like protein	72	KPM09483
cytochrome c oxidase assembly protein COX15-like protein	422	KPM11203		heme a biosynthetic process;oxidation-reduction process	integral component of membrane	oxidoreductase activity, acting on the CH-CH group of donors
cytochrome c oxidase subunit 1 (mitochondrion)	516	KPL93357		aerobic respiration	integral component of membrane	cytochrome-c oxidase activity;iron ion binding;heme binding
cytochrome c-2-like protein	106	KPL99658				electron carrier activity;heme binding
cytochrome c-type heme lyase-like protein	268	KPM02168			mitochondrion	holocytochrome-c synthase activity
cytochrome c1, heme protein, mitochondrial-like protein	311	KPM02658				electron carrier activity;heme binding
cytochrome P450-like protein 1	522	KPM02431		oxidation-reduction process		iron ion binding;oxidoreductase activity, acting on paired donors, with incorporation or reduction of molecular oxygen;heme binding
cytochrome P450-like protein 2	447	KPM02979		monooxygenase activity;iron ion binding;oxidoreductase activity, acting on paired donors, with incorporation or reduction of molecular oxygen;heme binding
cytochrome P450-like protein 3	1502	KPM03039		oxidation-reduction process		iron ion binding;oxidoreductase activity, acting on paired donors, with incorporation or reduction of molecular oxygen;heme binding
cytochrome P450-like protein 4	504	KPM03040		oxidation-reduction process		iron ion binding;oxidoreductase activity, acting on paired donors, with incorporation or reduction of molecular oxygen;heme binding
cytochrome P450-like protein 5	195	KPM03041		oxidation-reduction process		iron ion binding;oxidoreductase activity, acting on paired donors, with incorporation or reduction of molecular oxygen;heme binding
cytochrome P450-like protein 6, partial	276	KPM03477		monooxygenase activity;iron ion binding;oxidoreductase activity, acting on paired donors, with incorporation or reduction of molecular oxygen;heme binding
cytochrome P450-like protein 7	1018	KPM03478		oxidation-reduction process		iron ion binding;oxidoreductase activity, acting on paired donors, with incorporation or reduction of molecular oxygen;heme binding
cytochrome P450-like protein 8	334	KPM03479		oxidation-reduction process		iron ion binding;oxidoreductase activity, acting on paired donors, with incorporation or reduction of molecular oxygen;heme binding
cytochrome P450-like protein 9	532	KPM03790		oxidation-reduction process		iron ion binding;oxidoreductase activity, acting on paired donors, with incorporation or reduction of molecular oxygen;heme binding
cytochrome P450-like protein 10	257	KPM03882		oxidation-reduction process	WASH complex	iron ion binding;oxidoreductase activity, acting on paired donors, with incorporation or reduction of molecular oxygen;heme binding
cytochrome P450-like protein 11	105	KPM03883		oxidation-reduction process		iron ion binding;oxidoreductase activity, acting on paired donors, with incorporation or reduction of molecular oxygen;heme binding
cytochrome P450-like protein 12	544	KPM05459		oxidation-reduction process		iron ion binding;oxidoreductase activity, acting on paired donors, with incorporation or reduction of molecular oxygen;heme binding
cytochrome P450-like protein 13	138	KPM05487		oxidation-reduction process		iron ion binding;oxidoreductase activity, acting on paired donors, with incorporation or reduction of molecular oxygen;heme binding
cytochrome P450-like protein 14	147	KPM05988		oxidation-reduction process		iron ion binding;oxidoreductase activity, acting on paired donors, with incorporation or reduction of molecular oxygen;heme binding
cytochrome P450-like protein 15	438	KPM05989		oxidation-reduction process		iron ion binding;oxidoreductase activity, acting on paired donors, with incorporation or reduction of molecular oxygen;heme binding
cytochrome P450-like protein 16	594	KPM06364		oxidation-reduction process		iron ion binding;oxidoreductase activity, acting on paired donors, with incorporation or reduction of molecular oxygen;heme binding
cytochrome P450-like protein 17	519	KPM07145		oxidation-reduction process		iron ion binding;oxidoreductase activity, acting on paired donors, with incorporation or reduction of molecular oxygen;heme binding
cytochrome P450-like protein 18	763	KPM07432		oxidation-reduction process		iron ion binding;oxidoreductase activity, acting on paired donors, with incorporation or reduction of molecular oxygen;heme binding
cytochrome P450-like protein 19	378	KPM09151		oxidation-reduction process		iron ion binding;oxidoreductase activity, acting on paired donors, with incorporation or reduction of molecular oxygen;heme binding
cytochrome P450-like protein 20	498	KPM09295		oxidation-reduction process		iron ion binding;oxidoreductase activity, acting on paired donors, with incorporation or reduction of molecular oxygen;heme binding
cytochrome P450-like protein 21	540	KPM09401		oxidation-reduction process		iron ion binding;oxidoreductase activity, acting on paired donors, with incorporation or reduction of molecular oxygen;heme binding
cytochrome P450-like protein 22	157	KPM10854		oxidation-reduction process		iron ion binding;oxidoreductase activity, acting on paired donors, with incorporation or reduction of molecular oxygen;heme binding
cytochrome P450-like protein 23	177	KPM11177		monooxygenase activity;iron ion binding;oxidoreductase activity, acting on paired donors, with incorporation or reduction of molecular oxygen;heme binding
cytochrome P450-like protein 24	852	KPM11178		oxidation-reduction process		iron ion binding;oxidoreductase activity, acting on paired donors, with incorporation or reduction of molecular oxygen;heme binding
cytochrome P450-like protein 25	809	KPM11179		monooxygenase activity;iron ion binding;protein binding;oxidoreductase activity, acting on paired donors, with incorporation or reduction of molecular oxygen;heme binding
cytochrome P450-like protein 26	528	KPM11882		oxidation-reduction process		iron ion binding;oxidoreductase activity, acting on paired donors, with incorporation or reduction of molecular oxygen;heme binding
cytoglobin-1-like protein	157	KPM10070				oxygen binding;heme binding
dual oxidase 1 precursor-like protein, partial	553	KPM09622		response to oxidative stress;oxidation-reduction process		peroxidase activity;calcium ion binding;heme binding
dual oxidase 1-like protein 1	140	KPM09623		response to oxidative stress;oxidation-reduction process		peroxidase activity;heme binding
dual oxidase 1-like protein 2	146	KPM10894		response to oxidative stress;oxidation-reduction process		peroxidase activity;heme binding
dual oxidase-like protein 1	1341	KPM10893		response to oxidative stress;oxidation-reduction process		peroxidase activity;calcium ion binding;heme binding
dual oxidase-like protein 2, partial	397	KPM11060		oxidation-reduction process	membrane	oxidoreductase activity
endonuclease III-like protein 1-like protein	282	KPM06138		base-excision repair, AP site formation	nucleus	DNA binding;DNA-(apurinic or apyrimidinic site) lyase activity;DNA N-glycosylase activity;4 iron, 4 sulfur cluster binding
endothelial PAS domain-containing 1-like protein, partial	294	KPM07464		regulation of transcription, DNA-templated	nucleus;transcription factor complex;cytoplasm	transcription factor activity, sequence-specific DNA binding;protein dimerization activity
Fatty acid desaturase	391	KPM07286		lipid metabolic process;oxidation-reduction process		oxidoreductase activity, acting on paired donors, with oxidation of a pair of donors resulting in the reduction of molecular oxygen to two molecules of water
Fatty acid desaturase-like protein	753	KPM08163		lipid metabolic process;oxidation-reduction process		oxidoreductase activity, acting on paired donors, with oxidation of a pair of donors resulting in the reduction of molecular oxygen to two molecules of water
ferrochelatase-like protein, partial	109	KPM02198		heme biosynthetic process		ferrochelatase activity
ferrochelatase, mitochondrial-like protein	343	KPM06729		heme biosynthetic process		ferrochelatase activity
frataxin-like protein	118	KPM02455		iron-sulfur cluster assembly;oxidation-reduction process	mitochondrion	ferroxidase activity;ferric iron binding
globin-like protein 1	291	KPM03742		oxygen transport	extracellular region;hemoglobin complex	iron ion binding;oxygen binding;heme binding
globin-like protein 2	164	KPM05076				oxygen binding;heme binding
glutamate synthase 1-like protein	2121	KPM08040		glutamate biosynthetic process;oxidation-reduction process		iron ion binding;FMN binding;glutamate synthase (NADH) activity;flavin adenine dinucleotide binding;iron-sulfur cluster binding
guanylate cyclase 32E-like protein	461	KPM07349		protein phosphorylation;cyclic nucleotide biosynthetic process;intracellular signal transduction		protein tyrosine kinase activity;ATP binding;phosphorus-oxygen lyase activity
guanylate cyclase C-like protein 1	530	KPM03516		protein phosphorylation;cyclic nucleotide biosynthetic process;intracellular signal transduction		protein kinase activity;ATP binding;phosphorus-oxygen lyase activity
guanylate cyclase C-like protein 2	1010	KPM09252		protein phosphorylation;cyclic nucleotide biosynthetic process;intracellular signal transduction	integral component of membrane	protein kinase activity;ATP binding;phosphorus-oxygen lyase activity
guanylate cyclase soluble subunit beta-1-like protein, partial	481	KPM03720		cGMP biosynthetic process;intracellular signal transduction		guanylate cyclase activity
Guanylate cyclase-like protein 1	832	KPM02149		cGMP biosynthetic process;protein phosphorylation;intracellular signal transduction		guanylate cyclase activity;protein kinase activity;ATP binding
Guanylate cyclase-like protein 2	1068	KPM02166		cGMP biosynthetic process;protein phosphorylation;intracellular signal transduction		guanylate cyclase activity;protein kinase activity;ATP binding
Guanylate cyclase-like protein 5	572	KPM10624		cGMP biosynthetic process;protein phosphorylation;intracellular signal transduction		guanylate cyclase activity;protein kinase activity;ATP binding
Heme peroxidase-like protein	466	KPM11066		response to oxidative stress;oxidation-reduction process		peroxidase activity;heme binding
heme peroxidase-like protein 1	1511	KPM04939		response to oxidative stress;oxidation-reduction process		peroxidase activity;heme binding
heme peroxidase-like protein 2	126	KPM11065		response to oxidative stress;oxidation-reduction process		peroxidase activity;heme binding
Heme peroxidase-like protein, partial	650	KPM04775		response to oxidative stress;oxidation-reduction process		peroxidase activity;heme binding
hypothetical protein QR98_0007550	192	KPM02343
hypothetical protein QR98_0018110	179	KPM03380
hypothetical protein QR98_0024350	991	KPM03996
hypothetical protein QR98_0031240	348	KPM04673
hypothetical protein QR98_0037440	449	KPM05283
hypothetical protein QR98_0051300	1034	KPM06652
hypothetical protein QR98_0058390	166	KPM07348
hypothetical protein QR98_0068480	69	KPM08332
hypothetical protein QR98_0072970	824	KPM08773
hypothetical protein QR98_0104450	846	KPM11868
iron-sulfur cluster assembly 1-like protein, mitochondrial-like protein	133	KPM06622		iron-sulfur cluster assembly		structural molecule activity;iron-sulfur cluster binding
iron-sulfur cluster assembly 2-like protein, mitochondrial-like protein	145	KPM09355		iron-sulfur cluster assembly		structural molecule activity;iron-sulfur cluster binding
iron-sulfur cluster assembly enzyme ISCU, mitochondrial-like protein	153	KPM05098		iron-sulfur cluster assembly		iron ion binding;iron-sulfur cluster binding
lipoyl synthase, mitochondrial-like protein	400	KPM08745		lipoate biosynthetic process		lipoate synthase activity;4 iron, 4 sulfur cluster binding
LOW QUALITY PROTEIN: apocytochrome b (mitochondrion)	348	KPL93358		respiratory electron transport chain	membrane	electron carrier activity;oxidoreductase activity
matrix metalloproteinase-16-like protein	557	KPM05427		proteolysis	extracellular matrix	metalloendopeptidase activity;zinc ion binding
matrix metalloproteinase-like protein 1	421	KPM05303		proteolysis	extracellular matrix	metalloendopeptidase activity;calcium ion binding;zinc ion binding
membrane-associated progesterone receptor component 2-like protein	236	KPM05956
methionine synthase / sulfite reductase-like protein	996	KPM06482		oxidation-reduction process		iron ion binding;FMN binding;oxidoreductase activity
methionine synthase-like protein	1267	KPL98092		methionine biosynthetic process;pteridine-containing compound metabolic process	intracellular	zinc ion binding;methionine synthase activity;S-adenosylmethionine-homocysteine S-methyltransferase activity;cobalamin binding
molybdenum cofactor biosynthesis protein 1-like protein	437	KPM10418		Mo-molybdopterin cofactor biosynthetic process	molybdopterin synthase complex	catalytic activity;metal ion binding;4 iron, 4 sulfur cluster binding
NADH dehydrogenase [ubiquinone] flavoprotein 1, mitochondrial-like protein	392	KPM02891		oxidation-reduction process		FMN binding;oxidoreductase activity, acting on NAD(P)H;NAD binding;4 iron, 4 sulfur cluster binding
NADH-ubiquinone oxidoreductase subunit G-like protein	750	KPM08150		oxidation-reduction process		electron carrier activity;oxidoreductase activity, acting on NAD(P)H;iron-sulfur cluster binding
NADPH oxidase-like protein	407	KPM10736		superoxide anion generation;oxidation-reduction process		superoxide-generating NADPH oxidase activity
NADPH-cytochrome P450 reductase-like protein	680	KPM11726		oxidation-reduction process		NADPH-hemoprotein reductase activity;iron ion binding;FMN binding
NADPH-dependent diflavin oxidoreductase 1-like protein	597	KPM05026		oxidation-reduction process		iron ion binding;FMN binding;oxidoreductase activity
neuferricin-like protein	282	KPM09702
neuroglobin-like protein	190	KPM05752				oxygen binding;heme binding
neuronal pas domain protein-like protein	284	KPM05556		regulation of transcription, DNA-templated
nitric oxide synthase-like protein 1, partial	1312	KPM03085		nitric oxide biosynthetic process;oxidation-reduction process		nitric-oxide synthase activity;iron ion binding;FMN binding
nitrite reductase (NAD(P)H) small subunit-like protein	59	KPM05584		oxidation-reduction process		oxidoreductase activity;2 iron, 2 sulfur cluster binding
oxidase/peroxidase-like protein, partial	451	KPM10364		response to oxidative stress;oxidation-reduction process		peroxidase activity;heme binding
PAS domain containing protein, partial	221	KPM09439		regulation of transcription, DNA-templated		protein binding
patatin-like phospholipase domain-containing protein	1287	KPM09200		lipid metabolic process
peroxidasin-like protein	627	KPM09895		response to oxidative stress;oxidation-reduction process		peroxidase activity;heme binding
peroxinectin-like protein 2	169	KPM05010		response to oxidative stress;oxidation-reduction process		peroxidase activity;heme binding
peroxinectin-like protein 3	397	KPM05011		response to oxidative stress;oxidation-reduction process		peroxidase activity;heme binding
peroxinectin-like protein 5	351	KPM07236		response to oxidative stress;oxidation-reduction process		peroxidase activity;heme binding
peroxinectin-like protein 6	566	KPM07265		response to oxidative stress;oxidation-reduction process		peroxidase activity;heme binding
peroxinectin-like protein 7	536	KPM10676		response to oxidative stress;oxidation-reduction process		peroxidase activity;heme binding
peroxiredoxin 1-like protein	208	KPM10553		oxidation-reduction process		peroxiredoxin activity
peroxiredoxin-4-like protein	252	KPM04844		oxidation-reduction process		peroxiredoxin activity
phenylalanine hydroxylase-like protein	152	KPM07851		aromatic amino acid family metabolic process;oxidation-reduction process		iron ion binding;oxidoreductase activity, acting on paired donors, with incorporation or reduction of molecular oxygen, reduced pteridine as one donor, and incorporation of one atom of oxygen
phenylalanine-4-hydroxylase-like protein	234	KPM07852		aromatic amino acid family metabolic process;oxidation-reduction process		iron ion binding;oxidoreductase activity, acting on paired donors, with incorporation or reduction of molecular oxygen, reduced pteridine as one donor, and incorporation of one atom of oxygen
Popeye domain-containing protein	303	KPM05021			membrane
popeye domain-containing protein 3-like protein	380	KPL97446			membrane
potassium voltage-gated channel protein eag-like protein, partial	849	KPM09374		potassium ion transport;transmembrane transport	membrane	voltage-gated potassium channel activity
potassium/sodium hyperpolarization-activated cyclic nucleotide-gated channel 4-like protein	471	KPM09758
protoheme IX farnesyltransferase, mitochondrial-like protein	429	KPM07545		heme O biosynthetic process	integral component of membrane	protoheme IX farnesyltransferase activity
rap guanine nucleotide exchange factor 4-like protein	699	KPM06132		small GTPase mediated signal transduction		guanyl-nucleotide exchange factor activity
reactive oxygen species modulator 1-like protein	80	KPM11478
Rieske domain-containing protein	401	KPM07074		oxidation-reduction process		oxidoreductase activity;2 iron, 2 sulfur cluster binding
Sar s 30 allergen (ferritin-like protein 3)	189	KPM04725		iron ion transport;cellular iron ion homeostasis		ferric iron binding
soluble guanylate cyclase-like protein	98	KPM07974				heme binding
soluble guanylyl cyclase beta subunit-like protein	87	KPM09479				heme binding
sphingolipid delta(4)-desaturase DES1-like protein	371	KPM02638		sphingolipid biosynthetic process	integral component of membrane	sphingolipid delta-4 desaturase activity
stearoyl-CoA desaturase 5-like protein 1	284	KPM05918		lipid metabolic process;oxidation-reduction process		oxidoreductase activity, acting on paired donors, with oxidation of a pair of donors resulting in the reduction of molecular oxygen to two molecules of water
stearoyl-CoA desaturase-like protein 2	337	KPM05319		lipid metabolic process;oxidation-reduction process		oxidoreductase activity, acting on paired donors, with oxidation of a pair of donors resulting in the reduction of molecular oxygen to two molecules of water
succinate dehydrogenase [ubiquinone] cytochrome b small subunit, mitochondrial-like protein	110	KPM06105			mitochondrial envelope;integral component of membrane
succinate dehydrogenase [ubiquinone] iron-sulfur subunit, mitochondrial-like protein	286	KPM03533		tricarboxylic acid cycle		electron carrier activity;oxidoreductase activity;iron-sulfur cluster binding
succinate dehydrogenase cytochrome b560 subunit, mitochondrial-like protein	168	KPM02812		tricarboxylic acid cycle	succinate dehydrogenase complex	succinate dehydrogenase activity
sulfite oxidase, mitochondrial-like protein, partial	514	KPM04532		nitrate assimilation;oxidation-reduction process		oxidoreductase activity;molybdenum ion binding
superoxidase dismutase-like protein	186	KPM12009		superoxide metabolic process;oxidation-reduction process		metal ion binding
superoxide dismutase [Cu-Zn]-like protein	156	KPM11739		superoxide metabolic process;oxidation-reduction process		metal ion binding
superoxide dismutase [Mn] 1, mitochondrial-like protein 1	226	KPM08648		superoxide metabolic process;oxidation-reduction process		superoxide dismutase activity;metal ion binding
superoxide dismutase [Mn] 1, mitochondrial-like protein 2	198	KPM11940		superoxide metabolic process;oxidation-reduction process		superoxide dismutase activity;metal ion binding
tetratricopeptide repeat containing cytosolic Fe-S cluster assembly factor-like protein	815	KPM02699				protein binding
thioredoxin-dependent peroxide reductase-like protein	193	KPM08408		oxidation-reduction process		peroxiredoxin activity
Thyroid peroxidase precursor-like protein	185	KPM08502		response to oxidative stress;oxidation-reduction process		peroxidase activity;heme binding
Thyroid peroxidase-like protein	371	KPM08503		response to oxidative stress;oxidation-reduction process		peroxidase activity;heme binding
tryptophan 2,3-dioxygenase-like protein	400	KPM05504		tryptophan catabolic process to kynurenine		tryptophan 2,3-dioxygenase activity;heme binding
tryptophan 5-hydroxylase 1-like protein	658	KPL98945		aromatic amino acid family metabolic process;oxidation-reduction process		iron ion binding;amino acid binding;oxidoreductase activity, acting on paired donors, with incorporation or reduction of molecular oxygen, reduced pteridine as one donor, and incorporation of one atom of oxygen
tyrosine 3-monooxygenase-like protein	501	KPM03107		aromatic amino acid family metabolic process;oxidation-reduction process		iron ion binding;oxidoreductase activity, acting on paired donors, with incorporation or reduction of molecular oxygen, reduced pteridine as one donor, and incorporation of one atom of oxygen
voltage-gated channel-like protein 1, partial	433	KPM02253		potassium ion transport	integral component of membrane	voltage-gated potassium channel activity
Wyosine base formation-like protein	605	KPM02649				catalytic activity;FMN binding;iron-sulfur cluster binding
		The expression of this protein has been confirmed by MS analysis

## Sheet: S2=TCA&redox
Table S2. Proteins predicted to be involved in oxidative respiration or oxidation-reduction processes.
From BLAST2GO data, all "TCA cycle" and "ox-red processes"
Name assigned to S. scabiei predicted protein	# aa	Accession		GO Biological Process	GO Cellular Component	GO Molecular Function
citrate synthase 1, mitochondrial-like protein	467	KPM02928		citrate metabolic process		citrate (Si)-synthase activity
aconitate hydratase, mitochondrial-like protein, partial	770	KPM11843		tricarboxylic acid cycle		aconitate hydratase activity;4 iron, 4 sulfur cluster binding
isocitrate dehydrogenase [NAD] subunit alpha, mitochondrial-like protein	363	KPM06230		tricarboxylic acid cycle		magnesium ion binding;isocitrate dehydrogenase (NAD+) activity;NAD binding
isocitrate dehydrogenase [NAD] subunit beta, mitochondrial-like protein	291	KPM03221		tricarboxylic acid cycle		magnesium ion binding;isocitrate dehydrogenase (NAD+) activity;NAD binding
isocitrate dehydrogenase [NAD] subunit gamma, mitochondrial-like protein	432	KPM07743		tricarboxylic acid cycle		magnesium ion binding;isocitrate dehydrogenase (NAD+) activity;NAD binding
2-oxoglutarate dehydrogenase, mitochondrial-like protein	969	KPL98753		tricarboxylic acid cycle		oxoglutarate dehydrogenase (succinyl-transferring) activity;thiamine pyrophosphate binding
2-oxoglutarate dehydrogenase E1 component DHKTD1, mitochondrial-like protein	998	KPM08813		tricarboxylic acid cycle		oxoglutarate dehydrogenase (succinyl-transferring) activity;thiamine pyrophosphate binding
GTP-specific succinyl-CoA synthetase, beta subunit-like protein	445	KPM11461		metabolic process
dihydrolipoyllysine-residue succinyltransferase, mitochondrial-like protein, partial	1275	KPM08481		tricarboxylic acid cycle	oxoglutarate dehydrogenase complex	RNA binding;dihydrolipoyllysine-residue succinyltransferase activity;protein binding
succinate dehydrogenase [ubiquinone] flavoprotein subunit, mitochondrial-like protein, partial	612	KPM08759		tricarboxylic acid cycle;electron transport chain		oxidoreductase activity, acting on the CH-CH group of donors;flavin adenine dinucleotide binding
succinate dehydrogenase [ubiquinone] iron-sulfur subunit, mitochondrial-like protein	286	KPM03533		tricarboxylic acid cycle		electron carrier activity;oxidoreductase activity;iron-sulfur cluster binding
succinate dehydrogenase cytochrome b560 subunit, mitochondrial-like protein	168	KPM02812		tricarboxylic acid cycle	succinate dehydrogenase complex	succinate dehydrogenase activity
fumarate hydratase, mitochondrial-like protein	472	KPM11854		tricarboxylic acid cycle;fumarate metabolic process	tricarboxylic acid cycle enzyme complex	fumarate hydratase activity
malate dehydrogenase-like protein	211	KPM09519		oxidation-reduction process		oxidoreductase activity
malate dehydrogenase, mitochondrial-like protein, partial	365	KPM12024		carbohydrate metabolic process;malate metabolic process;oxidation-reduction process		L-malate dehydrogenase activity
2-oxoglutarate and iron-dependent oxygenase domain-containing protein 1-like protein	652	KPL96791		oxidation-reduction process		iron ion binding;oxidoreductase activity, acting on paired donors, with incorporation or reduction of molecular oxygen, 2-oxoglutarate as one donor, and incorporation of one atom each of oxygen into both donors;L-ascorbic acid binding
2OG-Fe(II) oxygenase-like protein 1	413	KPM03887		oxidation-reduction process		iron ion binding;oxidoreductase activity, acting on paired donors, with incorporation or reduction of molecular oxygen;L-ascorbic acid binding
2OG-Fe(II) oxygenase-like protein 2	349	KPM08936		oxidation-reduction process		iron ion binding;oxidoreductase activity, acting on paired donors, with incorporation or reduction of molecular oxygen;L-ascorbic acid binding
3-hydroxyanthranilate 3,4-dioxygenase-like protein	174	KPM06828		oxidation-reduction process		3-hydroxyanthranilate 3,4-dioxygenase activity;iron ion binding
3-hydroxyisobutyrate dehydrogenase, mitochondrial-like protein	288	KPM03933		oxidation-reduction process		phosphogluconate dehydrogenase (decarboxylating) activity;3-hydroxyisobutyrate dehydrogenase activity;NAD binding
acyl CoA dehydrogenase 6-like protein	392	KPM04167		oxidation-reduction process		acyl-CoA dehydrogenase activity;flavin adenine dinucleotide binding
Acyl-CoA dehydrogenase-like protein	535	KPM11242		oxidation-reduction process		oxidoreductase activity, acting on the CH-CH group of donors
acyl-CoA desaturase-like protein, partial	213	KPM11732		oxidation-reduction process		oxidoreductase activity, acting on paired donors, with oxidation of a pair of donors resulting in the reduction of molecular oxygen to two molecules of water
aldehyde dehydrogenase 1-like protein	679	KPM02322		oxidation-reduction process		oxidoreductase activity, acting on the aldehyde or oxo group of donors, NAD or NADP as acceptor
aldehyde dehydrogenase X, mitochondrial-like protein	484	KPM07722		oxidation-reduction process		oxidoreductase activity, acting on the aldehyde or oxo group of donors, NAD or NADP as acceptor
aldehyde reductase-like protein 1	341	KPM03624		oxidation-reduction process		oxidoreductase activity
aldehyde reductase-like protein 2	191	KPM04357		oxidation-reduction process		oxidoreductase activity
aldehyde reductase-like protein 3	302	KPM04915		oxidation-reduction process		oxidoreductase activity
aldo-keto reductase family 1 member B10-like protein 2	317	KPM08296		oxidation-reduction process		oxidoreductase activity
aldo-keto reductase-like protein 1	319	KPM02383		oxidation-reduction process		oxidoreductase activity
Aldo-keto reductase-like protein 2, partial	655	KPM07978		oxidation-reduction process		kinase activity;oxidoreductase activity
alpha-aminoadipic semialdehyde dehydrogenase-like protein	543	KPM04850		oxidation-reduction process		oxidoreductase activity, acting on the aldehyde or oxo group of donors, NAD or NADP as acceptor
alpha-aminoadipic semialdehyde synthase, mitochondrial-like protein	937	KPM11095		oxidation-reduction process		oxidoreductase activity
alpha-ketoglutarate-dependent dioxygenase ABH4-like protein, partial	125	KPM07354		oxidation-reduction process;demethylation		oxidoreductase activity
amine oxidase [flavin-containing]-like protein	561	KPM07479		oxidation-reduction process		oxidoreductase activity
C-terminal-binding protein-like protein	419	KPM11243		oxidation-reduction process		oxidoreductase activity, acting on the CH-OH group of donors, NAD or NADP as acceptor;NAD binding
Copper type II ascorbate-dependent monooxygenase-like protein, partial	194	KPM10965		oxidation-reduction process		oxidoreductase activity, acting on paired donors, with incorporation or reduction of molecular oxygen, reduced ascorbate as one donor, and incorporation of one atom of oxygen
Cyclin G-associated kinase-like protein	415	KPL93606		oxidation-reduction process		oxidoreductase activity
cytochrome b-c1 complex subunit Rieske, mitochondrial-like protein, partial	506	KPM06264		oxidation-reduction process	membrane	protein binding;ubiquinol-cytochrome-c reductase activity;zinc ion binding;2 iron, 2 sulfur cluster binding
cytochrome P450-like protein 1	522	KPM02431		oxidation-reduction process		iron ion binding;oxidoreductase activity, acting on paired donors, with incorporation or reduction of molecular oxygen;heme binding
cytochrome P450-like protein 2	447	KPM02979		oxidation-reduction process		monooxygenase activity;iron ion binding;oxidoreductase activity, acting on paired donors, with incorporation or reduction of molecular oxygen;heme binding
cytochrome P450-like protein 3	1502	KPM03039		oxidation-reduction process		iron ion binding;oxidoreductase activity, acting on paired donors, with incorporation or reduction of molecular oxygen;heme binding
cytochrome P450-like protein 4	504	KPM03040		oxidation-reduction process		iron ion binding;oxidoreductase activity, acting on paired donors, with incorporation or reduction of molecular oxygen;heme binding
cytochrome P450-like protein 5	195	KPM03041		oxidation-reduction process		iron ion binding;oxidoreductase activity, acting on paired donors, with incorporation or reduction of molecular oxygen;heme binding
cytochrome P450-like protein 6, partial	276	KPM03477		oxidation-reduction process		monooxygenase activity;iron ion binding;oxidoreductase activity, acting on paired donors, with incorporation or reduction of molecular oxygen;heme binding
cytochrome P450-like protein 7	1018	KPM03478		oxidation-reduction process		iron ion binding;oxidoreductase activity, acting on paired donors, with incorporation or reduction of molecular oxygen;heme binding
cytochrome P450-like protein 8	334	KPM03479		oxidation-reduction process		iron ion binding;oxidoreductase activity, acting on paired donors, with incorporation or reduction of molecular oxygen;heme binding
cytochrome P450-like protein 9	532	KPM03790		oxidation-reduction process		iron ion binding;oxidoreductase activity, acting on paired donors, with incorporation or reduction of molecular oxygen;heme binding
cytochrome P450-like protein 10	257	KPM03882		oxidation-reduction process	WASH complex	iron ion binding;oxidoreductase activity, acting on paired donors, with incorporation or reduction of molecular oxygen;heme binding
cytochrome P450-like protein 11	105	KPM03883		oxidation-reduction process		iron ion binding;oxidoreductase activity, acting on paired donors, with incorporation or reduction of molecular oxygen;heme binding
cytochrome P450-like protein 12	544	KPM05459		oxidation-reduction process		iron ion binding;oxidoreductase activity, acting on paired donors, with incorporation or reduction of molecular oxygen;heme binding
cytochrome P450-like protein 13	138	KPM05487		oxidation-reduction process		iron ion binding;oxidoreductase activity, acting on paired donors, with incorporation or reduction of molecular oxygen;heme binding
cytochrome P450-like protein 14	147	KPM05988		oxidation-reduction process		iron ion binding;oxidoreductase activity, acting on paired donors, with incorporation or reduction of molecular oxygen;heme binding
cytochrome P450-like protein 15	438	KPM05989		oxidation-reduction process		iron ion binding;oxidoreductase activity, acting on paired donors, with incorporation or reduction of molecular oxygen;heme binding
cytochrome P450-like protein 16	594	KPM06364		oxidation-reduction process		iron ion binding;oxidoreductase activity, acting on paired donors, with incorporation or reduction of molecular oxygen;heme binding
cytochrome P450-like protein 17	519	KPM07145		oxidation-reduction process		iron ion binding;oxidoreductase activity, acting on paired donors, with incorporation or reduction of molecular oxygen;heme binding
cytochrome P450-like protein 18	763	KPM07432		oxidation-reduction process		iron ion binding;oxidoreductase activity, acting on paired donors, with incorporation or reduction of molecular oxygen;heme binding
cytochrome P450-like protein 19	378	KPM09151		oxidation-reduction process		iron ion binding;oxidoreductase activity, acting on paired donors, with incorporation or reduction of molecular oxygen;heme binding
cytochrome P450-like protein 20	498	KPM09295		oxidation-reduction process		iron ion binding;oxidoreductase activity, acting on paired donors, with incorporation or reduction of molecular oxygen;heme binding
cytochrome P450-like protein 21	540	KPM09401		oxidation-reduction process		iron ion binding;oxidoreductase activity, acting on paired donors, with incorporation or reduction of molecular oxygen;heme binding
cytochrome P450-like protein 22	157	KPM10854		oxidation-reduction process		iron ion binding;oxidoreductase activity, acting on paired donors, with incorporation or reduction of molecular oxygen;heme binding
cytochrome P450-like protein 23	177	KPM11177		oxidation-reduction process		monooxygenase activity;iron ion binding;oxidoreductase activity, acting on paired donors, with incorporation or reduction of molecular oxygen;heme binding
cytochrome P450-like protein 24	852	KPM11178		oxidation-reduction process		iron ion binding;oxidoreductase activity, acting on paired donors, with incorporation or reduction of molecular oxygen;heme binding
cytochrome P450-like protein 25	809	KPM11179		oxidation-reduction process		monooxygenase activity;iron ion binding;protein binding;oxidoreductase activity, acting on paired donors, with incorporation or reduction of molecular oxygen;heme binding
cytochrome P450-like protein 26	528	KPM11882		oxidation-reduction process		iron ion binding;oxidoreductase activity, acting on paired donors, with incorporation or reduction of molecular oxygen;heme binding
d-2-hydroxyglutarate dehydrogenase, mitochondrial-like protein	450	KPM11447		oxidation-reduction process		oxidoreductase activity, acting on CH-OH group of donors;flavin adenine dinucleotide binding
D-3-phosphoglycerate dehydrogenase-like protein	472	KPM06615		oxidation-reduction process		oxidoreductase activity, acting on the CH-OH group of donors, NAD or NADP as acceptor;NAD binding
D-lactate dehydrogenase, mitochondrial-like protein, partial	436	KPM11488		oxidation-reduction process		oxidoreductase activity, acting on CH-OH group of donors;flavin adenine dinucleotide binding
dihydropyrimidine dehydrogenase [NADP(+)]-like protein	991	KPM10441		oxidation-reduction process	cytoplasm	oxidoreductase activity, acting on the CH-CH group of donors;iron-sulfur cluster binding
dimethylaniline monooxygenase [N-oxide-forming] 3-like protein	443	KPM03027		oxidation-reduction process		N,N-dimethylaniline monooxygenase activity;flavin adenine dinucleotide binding;NADP binding
dimethylaniline monooxygenase [N-oxide-forming] 5-like protein	546	KPM04127		oxidation-reduction process		N,N-dimethylaniline monooxygenase activity;flavin adenine dinucleotide binding;NADP binding
dopamine beta-hydroxylase-like protein	675	KPM05232		oxidation-reduction process		copper ion binding;oxidoreductase activity, acting on paired donors, with incorporation or reduction of molecular oxygen, reduced ascorbate as one donor, and incorporation of one atom of oxygen
dual oxidase-like protein 2, partial	397	KPM11060		oxidation-reduction process	membrane	oxidoreductase activity
electron transfer flavoprotein-ubiquinone oxidoreductase, mitochondrial-like protein	608	KPM11393		oxidation-reduction process		electron-transferring-flavoprotein dehydrogenase activity
ERO1-like protein	564	KPM10566		oxidation-reduction process	endoplasmic reticulum	protein disulfide isomerase activity;oxidoreductase activity, acting on a sulfur group of donors, disulfide as acceptor
FAD-dependent oxidoreductase domain-containing protein 1-like protein	577	KPM02281		oxidation-reduction process		oxidoreductase activity
FAD-linked sulfhydryl oxidase ALR-like protein	193	KPM04900		oxidation-reduction process		thiol oxidase activity
fatty acid synthase-like protein 1	2087	KPM02590		oxidation-reduction process		oxidoreductase activity;transferase activity
flavin-containing monooxygenase-like protein	543	KPM08903		oxidation-reduction process		N,N-dimethylaniline monooxygenase activity;flavin adenine dinucleotide binding;NADP binding
GDP dissociation inhibitor-like protein	564	KPM06234		oxidation-reduction process		oxidoreductase activity
glucose dehydrogenase (acceptor)-like protein 1	599	KPM08904		oxidation-reduction process		oxidoreductase activity, acting on CH-OH group of donors;flavin adenine dinucleotide binding
glucose dehydrogenase (acceptor)-like protein 2, partial	374	KPM09029		oxidation-reduction process		oxidoreductase activity, acting on CH-OH group of donors;flavin adenine dinucleotide binding
glucose dehydrogenase (acceptor)-like protein 3	627	KPM08069		oxidation-reduction process		oxidoreductase activity, acting on CH-OH group of donors;flavin adenine dinucleotide binding
glucose dehydrogenase-like protein 1	621	KPM02589		oxidation-reduction process		oxidoreductase activity, acting on CH-OH group of donors;flavin adenine dinucleotide binding
glucose dehydrogenase-like protein 2	627	KPM04745		oxidation-reduction process		oxidoreductase activity, acting on CH-OH group of donors;flavin adenine dinucleotide binding
glucose dehydrogenase-like protein 3	441	KPM10516		oxidation-reduction process		oxidoreductase activity, acting on CH-OH group of donors;flavin adenine dinucleotide binding
glucose dehydrogenase-like protein 4	514	KPM11867		oxidation-reduction process		oxidoreductase activity, acting on CH-OH group of donors;flavin adenine dinucleotide binding
glucose-methanol-choline (GMC) oxidoreductase-like protein	429	KPM06667		oxidation-reduction process		oxidoreductase activity, acting on CH-OH group of donors
glutaryl-CoA dehydrogenase-like protein	423	KPM06049		oxidation-reduction process		acyl-CoA dehydrogenase activity;flavin adenine dinucleotide binding
glyoxylate reductase/hydroxypyruvate reductase-like protein	180	KPM04410		oxidation-reduction process		oxidoreductase activity, acting on the CH-OH group of donors, NAD or NADP as acceptor;NAD binding
GMC oxidoreductase-like protein 1	627	KPM04801		oxidation-reduction process		oxidoreductase activity, acting on CH-OH group of donors;flavin adenine dinucleotide binding
GMC oxidoreductase-like protein 2	550	KPM07555		oxidation-reduction process		oxidoreductase activity, acting on CH-OH group of donors;flavin adenine dinucleotide binding
GMC oxidoreductase-like protein 3	609	KPM08753		oxidation-reduction process		oxidoreductase activity, acting on CH-OH group of donors;flavin adenine dinucleotide binding
hydroxyacid oxidase 1-like protein	389	KPM11139		oxidation-reduction process		FMN binding;oxidoreductase activity
isobutyryl-CoA dehydrogenase, mitochondrial-like protein	426	KPM09184		oxidation-reduction process		acyl-CoA dehydrogenase activity;flavin adenine dinucleotide binding
isocitrate dehydrogenase (NAD+)-like protein	93	KPM03222		oxidation-reduction process		magnesium ion binding;oxidoreductase activity, acting on the CH-OH group of donors, NAD or NADP as acceptor;NAD binding
isovaleryl-CoA dehydrogenase, mitochondrial-like protein	463	KPM09526		oxidation-reduction process		acyl-CoA dehydrogenase activity;flavin adenine dinucleotide binding
l-2-hydroxyglutarate dehydrogenase, mitochondrial-like protein	409	KPM02267		oxidation-reduction process		oxidoreductase activity
Lysine-specific histone demethylase 1-like protein, partial	264	KPM10144		oxidation-reduction process		oxidoreductase activity
lysine-specific histone demethylase-like protein 2	483	KPM06557		oxidation-reduction process		oxidoreductase activity
lysyl oxidase-like protein 2-like protein	145	KPM08908		oxidation-reduction process		copper ion binding;oxidoreductase activity, acting on the CH-NH2 group of donors, oxygen as acceptor
malate dehydrogenase-like protein	211	KPM09519		oxidation-reduction process		oxidoreductase activity
Malic enzyme N terminal domain containing protein	139	KPM07697		oxidation-reduction process		malate dehydrogenase (decarboxylating) (NAD+) activity
medium-chain specific acyl-CoA dehydrogenase, mitochondrial-like protein	429	KPL98091		oxidation-reduction process		acyl-CoA dehydrogenase activity;flavin adenine dinucleotide binding
methionine synthase / sulfite reductase-like protein	996	KPM06482		oxidation-reduction process		iron ion binding;FMN binding;oxidoreductase activity
methylmalonate-semialdehyde dehydrogenase [acylating], mitochondrial-like protein	430	KPM02402		oxidation-reduction process		methylmalonate-semialdehyde dehydrogenase (acylating) activity
NADH dehydrogenase [ubiquinone] flavoprotein 1, mitochondrial-like protein	392	KPM02891		oxidation-reduction process		FMN binding;oxidoreductase activity, acting on NAD(P)H;NAD binding;4 iron, 4 sulfur cluster binding
NADH dehydrogenase [ubiquinone] flavoprotein 2, mitochondrial-like protein	237	KPM08286		oxidation-reduction process		oxidoreductase activity
NADH dehydrogenase [ubiquinone] iron-sulfur protein 2, mitochondrial-like protein	682	KPM10735		oxidation-reduction process		oxidoreductase activity, acting on NAD(P)H;quinone binding;NAD binding
NADH dehydrogenase [ubiquinone] iron-sulfur protein 3, mitochondrial-like protein	273	KPM10224		oxidation-reduction process		NADH dehydrogenase (ubiquinone) activity
NADH dehydrogenase [ubiquinone] iron-sulfur protein 7, mitochondrial-like protein	224	KPM08178		oxidation-reduction process		NADH dehydrogenase (ubiquinone) activity;quinone binding;4 iron, 4 sulfur cluster binding
NADH dehydrogenase [ubiquinone] iron-sulfur protein 8, mitochondrial-like protein	207	KPM05339		oxidation-reduction process	membrane	oxidoreductase activity, acting on NAD(P)H;4 iron, 4 sulfur cluster binding
NADH dehydrogenase subunit 1 (mitochondrion)	279	KPL93351		oxidation-reduction process	membrane
NADH dehydrogenase subunit 3 (mitochondrion)	119	KPL93352		oxidation-reduction process		NADH dehydrogenase (ubiquinone) activity
NADH-cytochrome b5 reductase 2-like protein	307	KPM03959		oxidation-reduction process		oxidoreductase activity
NADH-ubiquinone oxidoreductase subunit G-like protein	750	KPM08150		oxidation-reduction process		electron carrier activity;oxidoreductase activity, acting on NAD(P)H;iron-sulfur cluster binding
NADPH-cytochrome P450 reductase-like protein	680	KPM11726		oxidation-reduction process		NADPH-hemoprotein reductase activity;iron ion binding;FMN binding
NADPH-dependent diflavin oxidoreductase 1-like protein	597	KPM05026		oxidation-reduction process		iron ion binding;FMN binding;oxidoreductase activity
NADPH:adrenodoxin oxidoreductase, mitochondrial-like protein	507	KPM08688		oxidation-reduction process		oxidoreductase activity
nitrite reductase (NAD(P)H) small subunit-like protein	59	KPM05584		oxidation-reduction process		oxidoreductase activity;2 iron, 2 sulfur cluster binding
oxidoreductase GLYR1-like protein	499	KPM06543		oxidation-reduction process		phosphogluconate dehydrogenase (decarboxylating) activity;NAD binding
peptidyl-glycine alpha-amidating monooxygenase precursor-like protein	131	KPM05384		oxidation-reduction process		copper ion binding;oxidoreductase activity, acting on paired donors, with incorporation or reduction of molecular oxygen, reduced ascorbate as one donor, and incorporation of one atom of oxygen
peptidyl-glycine alpha-amidating monooxygenase-like protein	360	KPM05383		oxidation-reduction process		protein binding;oxidoreductase activity, acting on paired donors, with incorporation or reduction of molecular oxygen, reduced ascorbate as one donor, and incorporation of one atom of oxygen
peptidylglycine alpha-hydroxylating monooxygenase Y71G12B.4-like protein	357	KPM11572		oxidation-reduction process		copper ion binding;oxidoreductase activity, acting on paired donors, with incorporation or reduction of molecular oxygen, reduced ascorbate as one donor, and incorporation of one atom of oxygen
peroxiredoxin 1-like protein	208	KPM10553		oxidation-reduction process		peroxiredoxin activity
peroxiredoxin-4-like protein	252	KPM04844		oxidation-reduction process		peroxiredoxin activity
peroxisomal N(1)-acetyl-spermine/spermidine oxidase-like protein 1	509	KPL97329		oxidation-reduction process		oxidoreductase activity
peroxisomal N(1)-acetyl-spermine/spermidine oxidase-like protein 2	529	KPM10720		oxidation-reduction process		oxidoreductase activity
prolyl 4-hydroxylase subunit alpha-2-like protein, partial	483	KPM09777		oxidation-reduction process	endoplasmic reticulum	procollagen-proline 4-dioxygenase activity;iron ion binding;protein binding;oxidoreductase activity, acting on single donors with incorporation of molecular oxygen, incorporation of two atoms of oxygen;L-ascorbic acid binding
protein-methionine sulfoxide oxidase MICAL-like protein	759	KPM08976		oxidation-reduction process		oxidoreductase activity
pyridine nucleotide-disulfide oxidoreductase domain-containing protein 1-like protein	487	KPM10269		oxidation-reduction process		oxidoreductase activity
Pyridine nucleotide-disulfide oxidoreductase-like protein	320	KPM05582		oxidation-reduction process		oxidoreductase activity
pyruvate dehydrogenase phosphatase regulatory subunit, mitochondrial-like protein	932	KPM11148		oxidation-reduction process		protein binding;oxidoreductase activity
quinone oxidoreductase-like protein	343	KPM10357		oxidation-reduction process		zinc ion binding;oxidoreductase activity
quinone oxidoreductase-like protein 1	345	KPM03876		oxidation-reduction process		zinc ion binding;oxidoreductase activity
quinone oxidoreductase-like protein 2	355	KPM09239		oxidation-reduction process		zinc ion binding;oxidoreductase activity
Rieske domain-containing protein	401	KPM07074		oxidation-reduction process		oxidoreductase activity;2 iron, 2 sulfur cluster binding
saccharopine dehydrogenase-like protein oxidoreductase-like protein	404	KPM11154		oxidation-reduction process		oxidoreductase activity
short-chain specific acyl-CoA dehydrogenase, mitochondrial-like protein	444	KPM06559		oxidation-reduction process		acyl-CoA dehydrogenase activity;flavin adenine dinucleotide binding
sorbitol dehydrogenase-like protein 1	352	KPM02575		oxidation-reduction process		zinc ion binding;oxidoreductase activity
sorbitol dehydrogenase-like protein 2	368	KPM02616		oxidation-reduction process		zinc ion binding;oxidoreductase activity
sulfhydryl oxidase 1-like protein	448	KPM04386		oxidation-reduction process		thiol oxidase activity
sulfhydryl oxidase-like protein	520	KPM08186		oxidation-reduction process		thiol oxidase activity
sulfide:quinone oxidoreductase, mitochondrial-like protein	445	KPM04579		oxidation-reduction process		oxidoreductase activity
thioredoxin-dependent peroxide reductase-like protein	193	KPM08408		oxidation-reduction process		peroxiredoxin activity
trans-2-enoyl-CoA reductase, mitochondrial-like protein	360	KPM05301		oxidation-reduction process		zinc ion binding;oxidoreductase activity
UDP-glucose 6-dehydrogenase-like protein	488	KPM10249		oxidation-reduction process		UDP-glucose 6-dehydrogenase activity;NAD binding
very long-chain specific acyl-CoA dehydrogenase, mitochondrial-like protein	580	KPM06013		oxidation-reduction process		acyl-CoA dehydrogenase activity;flavin adenine dinucleotide binding
yippee-like protein	119	KPM11703		oxidation-reduction process		peptide-methionine (R)-S-oxide reductase activity
		The expression of this protein has been confirmed by MS analysis

## Sheet: S3=chitin
Table S3. Proteins predicted to be involved in chitin metabolism.
12 Feb 16 NBCI protein database search of “Sarcoptes scabiei [and] chitin”
Name assigned to S. scabiei predicted protein	# aa	Accession		GO Biological Process	GO Cellular Component	GO Molecular Function
Chitin synthase-like protein 1	1768	KPM04782
Chitin synthase-like protein 2	1645	KPM11747
Chitin deacetylase-like protein 1	111	KPM07761		carbohydrate metabolic process
Chitin deacetylase-like protein 2	410	KPM09575		carbohydrate metabolic process
Chitin deacetylase-like protein 3	514	KPM11442		carbohydrate metabolic process;chitin metabolic process
Chitin deacetylase 5-like protein	273	KPM09918		carbohydrate metabolic process
Chitin binding domain containing protein	183	KPM09458
Sar s 23 allergen (Chitin binding domain containing protein)	92	KPM09573		chitin metabolic process	extracellular region	chitin binding
Chitinase-like protein 1, partial	1236	KPM05982		carbohydrate metabolic process;chitin catabolic process	extracellular region	chitinase activity;chitin binding
Chitinase-like protein 2	363	KPM07295		carbohydrate metabolic process;chitin catabolic process		chitinase activity
Chitinase-like protein 3	498	KPM07498		carbohydrate metabolic process;chitin catabolic process		chitinase activity
Chitinase-like protein 4	259	KPM08718		carbohydrate metabolic process;chitin metabolic process	extracellular region	hydrolase activity, hydrolyzing O-glycosyl compounds;chitin binding
Chitinase-like protein 5	416	KPM08736		carbohydrate metabolic process;chitin catabolic process		chitinase activity
Chitinase-like protein 6	127	KPM08912		carbohydrate metabolic process		hydrolase activity, hydrolyzing O-glycosyl compounds
Chitinase-like protein 7	476	KPM08913		carbohydrate metabolic process		hydrolase activity, hydrolyzing O-glycosyl compounds
Chitinase-like protein 8, partial	80	KPM09395		carbohydrate metabolic process		hydrolase activity, hydrolyzing O-glycosyl compounds
Chitinase-like protein 9	276	KPM10408		carbohydrate metabolic process;chitin catabolic process		chitinase activity
Chitinase-like protein 10, partial	653	KPM11497		carbohydrate metabolic process;chitin catabolic process	extracellular region	chitinase activity;chitin binding
Sar s 15 allergen (Chitinase-like protein)	571	KPM07813		carbohydrate metabolic process;chitin catabolic process	extracellular region	chitinase activity;chitin binding
Sar s 18 allergen (Chitinase-like protein), partial	928	KPM07848		carbohydrate metabolic process;chitin catabolic process	extracellular region	chitinase activity;chitin binding
vesicle coat complex COPII, subunit SFB3-like protein	230	KPM03439		chitin metabolic process	extracellular region	chitin binding
papilin-like protein 2	2222	KPM10538		chitin metabolic process	proteinaceous extracellular matrix	metalloendopeptidase activity;serine-type endopeptidase inhibitor activity;protein binding;chitin binding;zinc ion binding
ecdysone-induced protein 78C-like protein	302	KPM02521		regulation of transcription, DNA-templated;steroid hormone mediated signaling pathway	nucleus	transcription factor activity, sequence-specific DNA binding;steroid hormone receptor activity;zinc ion binding;sequence-specific DNA binding
Phosphotyrosine-binding disabled-like protein	527	KPM10806		developmental process		protein binding
glucosidase 2 subunit beta-like protein 1	557	KPM05814		N-glycan processing		calcium ion binding;protein binding
Glucosidase II beta subunit-like protein	521	KPM06047
glycogen debranching enzyme-like protein	1435	KPM06297		glycogen catabolic process		4-alpha-glucanotransferase activity;amylo-alpha-1,6-glucosidase activity
lysosomal alpha-glucosidase-like protein	1015	KPM04828		carbohydrate metabolic process		hydrolase activity, hydrolyzing O-glycosyl compounds;carbohydrate binding
		The expression of this protein has been confirmed by MS analysis

## Sheet: S4=muscle proteins
Table S4. Proteins predicted to be involved in muscle contraction (from NCBI and GO)
From NCBI and BLAST2GO searches with cytoskeleton proteins removed.
Name assigned to S. scabiei predicted protein	# aa	Accession		GO Biological Process	GO Cellular Component	GO Molecular Function
Actin	376	ACC85688
Actin-binding protein ipp-like protein	519	KPM05331				protein binding
Actin-interacting protein 1-like protein	580	KPM07637				protein binding
Actin-interacting protein 3-like protein	904	KPM04713
Actin-like protein 1, partial	62	KPM02576
Actin-like protein 2, partial	58	KPM04955
Actin-like protein 3, partial	62	KPM06368
Actin-like protein 4	383	KPM06418			dynactin complex
Actin-like protein 5	376	KPM08943
Actin-like protein 6, partial	152	KPM11937
Actin-related protein 2-like protein	403	KPM09974		Arp2/3 complex-mediatedActin nucleation	Arp2/3 protein complex	ATP binding
Actin-related 3-like protein	717	KPM07016		Arp2/3 complex-mediatedActin nucleation	Arp2/3 protein complex	calcium ion binding;ATP binding
Actin-related protein 10-like protein	402	KPM06908
Actin-related protein 2/3 complex subunit 1A-like protein	382	KPM03873		Arp2/3 complex-mediatedActin nucleation	Arp2/3 protein complex	protein binding
Actin-related protein 2/3 complex subunit 2-like protein	294	KPM07021		Arp2/3 complex-mediatedActin nucleation	Arp2/3 protein complex
Actin-related protein 2/3 complex subunit 3-like protein	187	KPM07546		Arp2/3 complex-mediatedActin nucleation	Arp2/3 protein complex
Actin-related protein 2/3 complex subunit 4-like protein	205	KPM02481		Arp2/3 complex-mediatedActin nucleation	Arp2/3 protein complex
Actin-related protein 2/3 complex subunit 5-like protein	153	KPM03192		Arp2/3 complex-mediatedActin nucleation	Arp2/3 protein complex
Actin-related 2/3 complex subunit 3-like protein	187	KPM04052		Arp2/3 complex-mediatedActin nucleation	Arp2/3 protein complex
Calmodulin-like protein 1	117	KPM02894				calcium ion binding
Calmodulin-like protein 2	113	KPM07003				calcium ion binding
Calmodulin-like protein 3	142	KPM07532				calcium ion binding
Calmodulin-like protein 4, partial	282	KPM07988				calcium ion binding
Calmodulin, striated Muscle-like protein	145	KPM05121				calcium ion binding
Calmodulin, striated Muscle-like protein	145	KPM05121				calcium ion binding
Calsequestrin-2-like protein	548	KPM02967				calcium ion binding;protein binding
Cheerio / Filamin-A/C -like protein	188	KPM04066				actin filament binding
Dihydropyridine-sensitive L-type, skeletal muscle calcium channel-like protein, partial	120	KPM11069		ion transport;transmembrane transport	membrane	ion channel activity
F-actin-capping protein subunit alpha-like protein	325	KPM08940		barbed-endActin filament capping	F-actin capping protein complex
F-actin-capping protein subunit beta isoforms 1 and 2-like protein	242	KPM09101		barbed-endActin filament capping	F-actin capping protein complex
Filamin repeat containing protein 2	219	KPM04065				actin filament binding
Filamin-C-like protein 1	837	KPM03761				actin filament binding
Muscle LIM protein at 84B-like protein	96	KPL97354				zinc ion binding
Muscle LIM protein Mlp84B-like protein	99	KPM07091				zinc ion binding
Muscle M-line assembly protein unc-89-like protein	1628	KPM11838				protein binding
Muscle-specific protein 20-like protein	186	KPM10767		actomyosin structure organization		actin binding
Myosin heavy chain 95F-like protein	1167	KPM10428			myosin complex	motor activity;protein binding;ATP binding
Myosin heavy chain-like protein	239	KPM05187			myosin complex	motor activity;ATP binding
Myosin heavy chain, partial	549	BAJ09791
Myosin heavy chain, partial	209	BAJ10006
Myosin heavy chain, skeletal Muscle or cardiac Muscle-like protein 1	393	KPM05188			myosin complex	motor activity;ATP binding
Myosin heavy chain, skeletal Muscle or cardiac Muscle-like protein 2	126	KPM05189			myosin complex	motor activity;ATP binding
Myosin IA-like protein	1031	KPM07155			myosin complex	motor activity;protein binding;ATP binding
Myosin light chain kinase, smooth Muscle-like protein	250	KPM08807		protein phosphorylation		protein kinase activity;ATP binding
Myosin regulatory light chain 2-like protein	213	KPM02111				calcium ion binding
Myosin regulatory light chain sqh-like protein	175	KPM10412				calcium ion binding
Myosin tail containing protein	131	KPM11724			myosin complex	motor activity
Myosin tail domain containing protein	119	KPM09474
Myosin X-like protein	950	KPM08181			myosin complex	motor activity;protein binding;ATP binding
Myosin xv-like protein, partial	1002	KPM05015
Myosin-like protein	704	KPM06444			myosin complex	motor activity;ATP binding
Myosin-Vb-like protein, partial	541	KPM05509			myosin complex	motor activity;ATP binding
Myosin-VIIa-like protein 1, partial	2278	KPM10210		signal transduction	myosin complex	motor activity;protein binding;ATP binding
Myosin-VIIa-like protein 2	2202	KPM11014				myosin complex
Nonmuscle Myosin essential light chain-like protein	147	KPM10452				calcium ion binding
Paramyosin	876	AAK01181
Paramyosin	875	ABV54632
Paramyosin	875	ACC65584
Paramyosin	876	Q9BMM8
Paramyosin, partial	638	AAO15612
Paramyosin, partial	679	AAZ86738
Paramyosin-like protein 2, partial	1176	KPM06553			myosin complex	motor activity
Paramyosin-like protein 3	1926	KPM09104			myosin complex	motor activity;protein binding;ATP binding
Paramyosin-like protein 4	957	KPM11736			myosin complex	motor activity
Ryanodine receptor 3, brain-like protein, partial	125	KPM02269		calcium ion transport		protein binding
Ryanodine receptor-like protein 1, partial	766	KPM06315		calcium ion transport		protein binding
Ryanodine receptor-like protein 2, partial	303	KPM10765		calcium ion transport	membrane
Ryanodine receptor-like protein 3, partial	180	KPM11658		calcium ion transmembrane transport	membrane	calcium channel activity;binding
Sar s 11 allergen (paramyosin)	808	KPM04483			myosin complex	motor activity
Sar s 16 allergen (gelsolin-like protein)	477	KPM04580				actin binding
Sarcoglycan-like protein	311	KPM10974		muscle organ development	sarcoglycan complex;integral component of membrane
Sarcolemmal membrane-associated protein-like protein	1377	KPM09926		muscle contraction;Wnt signaling pathway		protein binding
Singed-like protein	619	KPM08990		actin filament organization		protein binding, bridging;actin filament binding
Spire-type Actin nucleation factor-like protein	660	KPM07287
Tropomodulin-like protein	288	KPM05816		pointed-end Actin filament capping		tropomyosin binding
Tropomyosin	284	AFH08744
Troponin C-like protein	153	KPM08126
Troponin I protein-like protein 1	201	KPM06634
Troponin I protein-like protein 2	234	KPM07580
Troponin I-like protein	211	KPM09792
Troponin T-like protein	412	KPM10810
Troponin T-like protein	412	KPM10810		regulation ofMuscle contraction	troponin complex
Twinfilin-2-B-like protein	384	KPM04296		negative regulation of Actin filament polymerization	intracellular	actin binding
Unconventional Myosin-XV-like protein, partial	1286	KPM03718			myosin complex	motor activity;protein binding;ATP binding
		The expression of this protein has been confirmed by MS analysis

## Sheet: S5=Ca binding
Table S5. Proteins predicted to contain calcium binding domains.
30 Mar 16 NBCI protein database search of “Sarcoptes scabiei [and] calcium binding” including all "calcium ion binding" GO functions
Name	# aa	Accession		GO Biological Process	GO Cellular Component	GO Molecular Function
actin-related 3-like protein	717	KPM07016
alpha-actinin, sarcomeric-like protein	864	KPM11009				calcium ion binding;protein binding
atrial natriuretic peptide-converting enzyme-like protein	401	KPM11782
axotactin-like protein	1492	KPM03940				calcium ion binding;protein binding
Ca2+ sensor Calsenilin-like protein	346	KPM09808				calcium ion binding
calcineurin subunit B type 2-like protein	162	KPM06837				calcium ion binding
Calcineurin-like protein phosphoesterase-like protein	898	KPM06809
calcium activated nucleotidase 1b-like protein	339	KPM10072				calcium ion binding;pyrophosphatase activity
Calcium-binding EGF domain containing protein	445	KPM09138				calcium ion binding;protein binding
Calcium-binding EGF-like domain containing protein	347	KPM06260
calcium-binding mitochondrial carrier protein Aralar1-like protein	1216	KPM12000
calcium-binding mitochondrial carrier protein SCaMC-2-like protein	509	KPM10405
calcium-binding protein p22-like protein	499	KPM04195				calcium ion binding
calcium-dependent cysteine protease-like protein	1250	KPM09701
calcyphosin-like protein	212	KPM09470				calcium ion binding
Calmodulin-like protein 1	117	KPM02894				calcium ion binding
calmodulin-like protein 2	113	KPM07003				calcium ion binding
calmodulin-like protein 3	142	KPM07532				calcium ion binding
Calmodulin-like protein 4, partial	282	KPM07988				calcium ion binding
calmodulin, striated muscle-like protein	145	KPM05121				calcium ion binding
calsequestrin-2-like protein	548	KPM02967				calcium ion binding;protein binding
calsyntenin-like protein	226	KPM11647				calcium ion binding
calumenin-A-like protein	326	KPM05401				calcium ion binding
Chitin binding Peritrophin-A domain containing protein 5, partial	452	KPM07124
chitin deacetylase-like protein 3	514	KPM11442
Contactin-associated protein 1 precursor-like protein, partial	442	KPM09981
CUB domain-containing protein 10	458	KPM04818
cubilin-like protein 3	817	KPM07608				calcium ion binding;protein binding
Diacylglycerol kinase beta-like protein	777	KPL96866
DNA methyltransferase 1-associated protein 1-like protein	521	KPM05968
dual oxidase 1 precursor-like protein, partial	553	KPM09622
dual oxidase-like protein 1	1341	KPM10893
EF-hand domain containing protein 1	93	KPM03964				calcium ion binding
EF-hand domain containing protein 2	189	KPM07328				calcium ion binding
EF-hand domain containing protein 3	169	KPM10514				calcium ion binding
EGF and SEA domain containing protein	1532	KPM06323				calcium ion binding;protein binding
EGF domain containing protein	89	KPM08515				calcium ion binding;protein binding
EGF-like domain containing protein, partial	495	KPM03078				calcium ion binding;protein binding
EH domain-containing protein 4-like protein	409	KPM06265				calcium ion binding;protein binding
fat-like protein cadherin-related tumor suppressor-like protein	4742	KPM03017
furin-like protein	819	KPM09269
furin-like protein protease 1, isoforms 1/1-X/2-like protein	603	KPM11024
general transcription factor 3C polypeptide 3-like protein	842	KPM03096
glucosidase 2 subunit beta-like protein 1	557	KPM05814
glycerol-3-phosphate dehydrogenase, mitochondrial-like protein 1	584	KPM07414
Hemicentin-1-like protein	588	KPM07351				calcium ion binding
hypothetical protein QR98_0002420	881	KPL97158
hypothetical protein QR98_0003700	337	KPL98664
hypothetical protein QR98_0009870	482	KPM02572
hypothetical protein QR98_0015880	597	KPM03158
hypothetical protein QR98_0019830	172	KPM03550
hypothetical protein QR98_0022030	160	KPM03769
hypothetical protein QR98_0028690	5178	KPM04423
hypothetical protein QR98_0028750	435	KPM04429
hypothetical protein QR98_0029130, partial	376	KPM04465
hypothetical protein QR98_0033800	162	KPM04925
hypothetical protein QR98_0039080, partial	725	KPM05446
hypothetical protein QR98_0043500	474	KPM05878
hypothetical protein QR98_0048010	107	KPM06327
hypothetical protein QR98_0058440	561	KPM07352
hypothetical protein QR98_0060370	392	KPM07540
hypothetical protein QR98_0061530	811	KPM07654
hypothetical protein QR98_0075730	1271	KPM09043
hypothetical protein QR98_0081050	658	KPM09566
hypothetical protein QR98_0105250, partial	152	KPM11946
intersectin-2-like protein	1008	KPM10403				calcium ion binding;protein binding
KH domain containing protein 9	635	KPM03482
KH domain containing protein 10	204	KPM04076
KH domain containing protein 11	64	KPM07994
KH domain containing protein 12	291	KPM11667
KH domain containing protein 13	125	KPM06351
kinase C-binding NELL2-like protein	537	KPM09766				calcium ion binding;protein binding
Laminin G and EGF domain containing protein	566	KPM08127
LDL, Prenyltransferase and alpha-2-macroglobulin domain-containing protein	1331	KPM04684
LETM1 and EF-hand domain-containing protein anon-60Da, mitochondrial-like protein	484	KPM04589				calcium ion binding
low density lipid receptor-related protein-like protein, partial	318	KPM09233				calcium ion binding;protein binding
low density lipoprotein receptor-related protein 5-like protein	190	KPM08132
Low-density lipoprotein receptor-like protein 1	116	KPM03481
Low-density lipoprotein receptor-like protein 2	254	KPM06575
Low-density lipoprotein receptor-like protein 3	268	KPM07793
Low-density lipoprotein receptor-like protein 4	210	KPM08131
Low-density lipoprotein receptor-like protein 5	188	KPM08785
Low-density lipoprotein receptor-like protein 6	3969	KPM10868				calcium ion binding;protein binding
Low-density lipoprotein receptor-like protein 7	82	KPM11238
Low-density lipoprotein receptor-like protein 8	732	KPM11314
low-density lipoprotein receptor-related protein 2-like protein 1	192	KPM04498
low-density lipoprotein receptor-related protein 2-like protein 2	497	KPM05641
low-density lipoprotein receptor-related protein 2-like protein 3	277	KPM06092
low-density lipoprotein receptor-related protein 2-like protein 4, partial	3566	KPM08784				calcium ion binding;protein binding
low-density lipoprotein receptor-related protein 4-like protein	637	KPM07993				calcium ion binding;protein binding
low-density liporeceptor-related 2-like protein 1	1435	KPM03977
low-density liporeceptor-related 2-like protein 2	326	KPM06359
MAM and LDL-receptor class A domain-containing protein	1855	KPL98658
MAM domain containing protein 1	655	KPL98657
MANEC and LDL receptor domain containing protein	595	KPM06268
mitochondrial Rho GTPase 1-like protein	672	KPM03574
myosin regulatory light chain 2-like protein	213	KPM02111				calcium ion binding
myosin regulatory light chain sqh-like protein	175	KPM10412				calcium ion binding
myosin-2 essential light chain-like protein	87	KPM04563				calcium ion binding
Neural-cadherin precursor-like protein	244	KPL94052
neural-cadherin-like protein	2472	KPL94053
neurexin-1b-alpha-like protein	1354	KPM06610
neurexin-4-like protein, partial	744	KPM09674
neurocalcin-like protein	365	KPM11677				calcium ion binding
neuroendocrine convertase 2-like protein	546	KPM05675
neuropilin and tolloid-like protein 2-like protein	813	KPM02313
nidogen-1-like protein	1343	KPM08846
nonmuscle myosin essential light chain-like protein	147	KPM10452				calcium ion binding
Notch-like protein	1468	KPM03476
nucleobindin-1-like protein	362	KPM04826				calcium ion binding
peptidyl-prolyl cis-trans isomerase FKBP14-like protein	214	KPM10653
pikachurin-like protein	683	KPM02303				calcium ion binding;protein binding
polycystic kidney disease protein 1-like protein 2-like protein	3105	KPM02869			membrane	calcium ion binding;protein binding
polycystin-2-like protein, partial	592	KPM02768			membrane	calcium ion binding
programmed cell death protein 6-like protein	181	KPM11588				calcium ion binding
proprotein convertase subtilisin/kexin-like protein	462	KPM09132
protocadherin-like protein wing polarity protein stan-like protein	1873	KPM10488
relaxin receptor-like protein	3056	KPM08277
rhomboid-related protein 2-like protein	364	KPM03591
serine/threonine protein phosphatase-like protein 1	822	KPM03248				calcium ion binding;hydrolase activity
serine/threonine protein phosphatase-like protein 2	767	KPM04596				calcium ion binding;hydrolase activity
serine/threonine protein phosphatase-like protein 3	800	KPM05138				calcium ion binding;hydrolase activity
serine/threonine protein phosphatase-like protein 6	914	KPM06823				calcium ion binding;hydrolase activity
serine/threonine protein phosphatase-like protein 8	302	KPM10276				calcium ion binding
Serine/threonine-phosphatase-like protein	777	KPL99168				calcium ion binding;hydrolase activity
serine/threonine-protein phosphatase 2A regulatory subunit B'' subunit alpha-like protein	520	KPM04538				calcium ion binding
Short stop-like protein	4108	KPM01597
slit protein-like protein 3	813	KPM08905				calcium ion binding;protein binding
small conductance calcium-activated potassium channel-like protein	840	KPM11293
Soluble calcium-activated nucleotidase 1 (SCAN-1)-like protein	340	KPM10071				calcium ion binding;pyrophosphatase activity
soluble calcium-activated nucleotidase 1-like protein	351	KPM10073				calcium ion binding;pyrophosphatase activity
spectrin alpha chain-like protein	2508	KPM07511				calcium ion binding;protein binding
squamous cell carcinoma antigen recognized by T-cells 3-like protein	1024	KPM05665
thrombospondin-4-like protein	710	KPM12068
TLR4 regulator and MIR-interacting MSAP-like protein, partial	276	KPM04705				calcium ion binding;protein binding
Tolloid-like protein	882	KPM10644
troponin C-like protein	153	KPM08126				calcium ion binding
Trypsin-like serine protease 2	140	KPM04709
TWiK family of potassium channels protein 18-like protein, partial	625	KPM04924				calcium ion binding
Uninflatable-like protein	3576	KPM04688				calcium ion binding;protein binding
very low-density lipoprotein receptor-like protein	226	KPM10869
voltage-dependent L-type calcium channel subunit beta-2-like protein	510	KPM02933
Yolkless-like vitellogenin receptor protein	1045	KPM07199				calcium ion binding;protein binding
		The expression of this protein has been confirmed by MS analysis

## Sheet: S6=chaperones
Table S6. Chaperone and heat shock proteins.
28 Mar 16 NBCI protein database search of “Sarcoptes scabiei [and] heat shock [or] chaperone”
Name assigned to S. scabiei predicted protein	# aa	Accession		GO Biological Process	GO Cellular Component	GO Molecular Function
10 kDa heat shock protein, mitochondrial-like protein	101	KPM11276		protein folding	cytoplasm
60 kDa heat shock protein, mitochondrial-like protein	584	KPM06690		protein refolding	cytoplasm	ATP binding
activator of 90 kDa heat shock protein ATPase 1-like protein	356	KPM05508		response to stress		ATPase activator activity;chaperone binding
ankyrin repeat domain containing protein 27	267	KPM09800
ankyrin repeat domain containing protein 28	416	KPM09801				protein binding
ATP synthase mitochondrial F1 complex assembly factor 2-like protein	279	KPM10657		proton-transporting ATP synthase complex assembly
BAG domain containing protein	309	KPM07522				chaperone binding
BAG family molecular chaperone regulator 2-like protein	311	KPM09371
cysteine rich trypsin inhibitor-like domain containing protein	560	KPM02579
dnaJ and TPR domain containing protein	520	KPM10781				protein binding
dnaJ domain containing protein 3	351	KPM08885		protein folding		unfolded protein binding
DnaJ domain containing protein 4	213	KPM09135
DnaJ molecular chaperone-like protein	321	KPM06743		protein folding		unfolded protein binding
dnaJ-like protein 1	226	KPM02708
dnaJ-like protein 4	364	KPM09761		protein folding		unfolded protein binding
dnaJ-like protein 5	296	KPM11705				nucleotide binding
dnaJ-like protein subfamily A member 1-like protein	406	KPM07012		protein folding;response to heat		ATP binding;heat shock protein binding;unfolded protein binding
dnaJ-like protein subfamily A member 1-like protein	406	KPM07012		protein folding;response to heat		ATP binding;heat shock protein binding;unfolded protein binding
FACT complex subunit spt16-like protein	1085	KPM07397
general transcription factor 3C polypeptide 3-like protein	842	KPM03096				protein binding
GPCR-chaperone-like protein	303	KPM02243
grpE protein-like protein, mitochondrial-like protein	342	KPM06653		protein folding		adenyl-nucleotide exchange factor activity;DNA binding;protein homodimerization activity;chaperone binding
heat shock factor protein-like protein	463	KPM10298		regulation of transcription, DNA-templated;response to heat	nucleus	transcription factor activity, sequence-specific DNA binding;sequence-specific DNA binding
Heat shock protein 20-like protein 1	168	KPM02991
Heat shock protein 20-like protein 2	155	KPM04326
Heat Shock Protein 20-like protein 3	208	KPM04511
Heat Shock Protein 20-like protein 4	194	KPM09528
heat shock protein 70 (HSP70)-interacting protein-like protein	268	KPM10713				protein binding
heat shock protein 90-like protein 1	587	KPM03324		protein folding;response to stress		ATP binding;unfolded protein binding
heat shock protein 90-like protein 2	469	KPM07599		protein folding;response to stress		ATP binding;unfolded protein binding
heat shock protein 90-like protein 3	796	KPM09034		protein folding;response to stress		ATP binding;unfolded protein binding
histone chaperone asf1-like protein, partial	205	KPM04189		chromatin assembly or disassembly	nucleus
hsp90 co-chaperone Cdc37-like protein 1	377	KPM10321				protein kinase binding
hsp90 co-chaperone Cdc37-like protein 2, partial	500	KPM11526				protein kinase binding
hypothetical protein QR98_0063900	825	KPM07882
hypothetical protein QR98_0064430	1717	KPM07931
hypothetical protein QR98_0087720	240	KPM10221
laminin subunit beta-1-like protein	1628	KPM03150				protein binding
LDLR chaperone boca-like protein	190	KPM06657
Midasin-like protein	4539	KPM11694		ribosomal large subunit assembly	nucleus	ATP binding;ATPase activity
mitochondrial chaperone BCS1-like protein	361	KPM02781		mitochondrial respiratory chain complex III assembly		ATP binding
mitochondrial import inner membrane translocase, subunit TIM44-like protein	441	KPM10848		protein import into mitochondrial matrix		chaperone binding
prefoldin subunit 3-like protein	191	KPM11962		protein folding	prefoldin complex
prefoldin subunit 5-like protein	156	KPM10704		protein folding	prefoldin complex	unfolded protein binding
prefoldin subunit 6-like protein	114	KPM07901		protein folding	prefoldin complex	unfolded protein binding
proteasome assembly chaperone 2-like protein	278	KPM12074
Sad1 / UNC-like C-terminal domain containing protein	623	KPM09163
Sar s 28 (heat shock protein 70-like protein 1)	836	KPL97880
Sar s 28 (heat shock protein 70-like protein 2)	634	KPM03927
Sar s 28 (heat shock protein 70-like protein 3)	414	KPM07069
Sar s 28 (heat shock protein 70-like protein 4), partial	496	KPM07870
Sar s 28 (heat shock protein 70-like protein 5)	520	KPM08853
Sar s 28 (heat shock protein 70-like protein 6)	703	KPM10172		protein folding		ATP binding;unfolded protein binding
Sar s 28 (heat shock protein 70-like protein 7)	917	KPM10783
Sar s 28 (heat shock protein 70-like protein 8)	567	KPM11560
serine protease-like protein 1	461	KPL98346		proteolysis		serine-type endopeptidase activity;protein binding
tubulin-specific chaperone A-like protein	109	KPM03701		tubulin complex assembly		tubulin binding;unfolded protein binding
tubulin-specific chaperone B-like protein	224	KPM03698				protein binding
tubulin-specific chaperone C-like protein	278	KPL93590		cell morphogenesis;post-chaperonin tubulin folding pathway		tubulin binding
tubulin-specific chaperone E-like protein	438	KPM10274				protein binding
tumorous imaginal discs protein, mitochondrial-like 1	269	KPM11077		protein folding		heat shock protein binding;unfolded protein binding
tumorous imaginal discs protein, mitochondrial-like 2	472	KPM12073		protein folding;response to heat		ATP binding;heat shock protein binding;unfolded protein binding
ubiquinol-cytochrome c reductase complex chaperone CBP3-like protein	201	KPM04165
Zona pellucida-like domain containing protein 11	833	KPM11900
		The expression of this protein has been confirmed by MS analysis

## Sheet: S7=Na, K
Table S7. Proteins predicted to be involved in sodium and/or potassium transmembrane transport.
12 Apr 16 NBCI protein database search of “Sarcoptes scabiei [and] sodium [or] potassium”
Name assigned to S. scabiei predicted protein	# aa	Accession		GO Biological Process	GO Cellular Component	GO Molecular Function
aldo-keto reductase family 1-like protein	378	KPM06505
Amiloride-sensitive cation channel 4-like protein-like protein	271	KPM02397		sodium ion transport	membrane	sodium channel activity
amiloride-sensitive cation channel 5-like protein	648	KPM03146		sodium ion transport	membrane	sodium channel activity
amiloride-sensitive sodium channel alpha subunit-like protein	772	KPM02754		sodium ion transport	membrane	sodium channel activity
Amiloride-sensitive sodium channel-like protein	724	KPM03791		sodium ion transport	membrane	sodium channel activity
ATP-sensitive inward rectifier potassium channel 12-like protein	96	KPM11583		potassium ion transport	integral component of membrane	inward rectifier potassium channel activity
calcium activated potassium channel-like protein, partial	131	KPM08803		potassium ion transport	membrane	large conductance calcium-activated potassium channel activity
calcium-activated potassium channel slowpoke-like protein	1233	KPM05063		potassium ion transport;transmembrane transport	voltage-gated potassium channel complex	voltage-gated potassium channel activity;calcium-activated potassium channel activity
calcium-transporting ATPase sarcoplasmic/endoplasmic reticulum type-like protein	1083	KPM02996		calcium ion transmembrane transport	integral component of membrane;sarcoplasmic reticulum membrane	calcium-transporting ATPase activity;ATP binding;metal ion binding
calcium-transporting ATPase type 2C member 1-like protein	909	KPM09238		calcium ion transport	integral component of membrane	nucleotide binding;calcium-transporting ATPase activity;metal ion binding
cation-transporting ATPase 13A3-like protein	1234	KPM05094		cation transport;oxidation-reduction process	integral component of membrane	nucleotide binding;oxidoreductase activity;ATPase activity;metal ion binding
cation-transporting ATPase-like protein	898	KPM04153		cation transport	integral component of membrane	nucleotide binding;ATPase activity;metal ion binding
cyclic nucleotide-gated cation channel-like protein	522	KPM02135		potassium ion transport;transmembrane transport	membrane	voltage-gated potassium channel activity
degenerin-like protein	438	KPM11301		sodium ion transport	membrane	sodium channel activity
Di19 zinc finger containing protein, partial	149	KPM08929				zinc ion binding
electroneutral sodium bicarbonate exchanger-like protein	940	KPM04625		anion transport	integral component of membrane	inorganic anion exchanger activity
excitatory amino acid transporter 1-like protein	239	KPM06382		dicarboxylic acid transport	membrane	sodium:dicarboxylate symporter activity
excitatory amino acid transporter 2-like protein	554	KPM04271		dicarboxylic acid transport	membrane	sodium:dicarboxylate symporter activity
hypothetical protein QR98_0008090	129	KPM02396
hypothetical protein QR98_0042580	280	KPM05787
hypothetical protein QR98_0055350	254	KPM07053
hypothetical protein QR98_0059570, partial	598	KPM07463
ileal sodium/bile acid cotransporter-like protein 1	258	KPM04388			membrane
ileal sodium/bile acid cotransporter-like protein 2	312	KPM05846			membrane
ileal sodium/bile acid cotransporter-like protein 3	521	KPM07944			membrane
Invertebrate potassium voltage-gated channel KQT-like protein	308	KPM05158		potassium ion transport;transmembrane transport	voltage-gated potassium channel complex	voltage-gated potassium channel activity
KCNQ potassium channel-like protein	817	KPM01209		potassium ion transport;transmembrane transport	voltage-gated potassium channel complex	voltage-gated potassium channel activity
large conductance calcium activated potassium channel pSlo spliceform 1-5A-like protein	181	KPM09386		potassium ion transport	membrane	calcium-activated potassium channel activity
Na+/Ca2+ K+ independent exchanger-like protein	103	KPM05978		transmembrane transport	integral component of membrane
phospholipid-transporting ATPase IA-like protein	1185	KPM02924		phospholipid transport	integral component of membrane	magnesium ion binding;phospholipid-translocating ATPase activity;ATP binding
phospholipid-transporting ATPase ID-like protein, partial	1147	KPM06938		phospholipid transport	integral component of membrane	magnesium ion binding;phospholipid-translocating ATPase activity;ATP binding
phospholipid-transporting ATPase IIB-like protein	1124	KPM07009		phospholipid transport	integral component of membrane	magnesium ion binding;phospholipid-translocating ATPase activity;ATP binding
plasma membrane calcium-transporting ATPase 3-like protein	1179	KPM11886		calcium ion transmembrane transport	integral component of membrane	calcium-transporting ATPase activity;ATP binding;metal ion binding
plasma membrane calcium-transporting ATPase-like protein	971	KPM03527		calcium ion transmembrane transport	integral component of membrane	calcium-transporting ATPase activity;ATP binding;metal ion binding
potassium channel subfamily K member 1-like protein	504	KPM08064		potassium ion transmembrane transport	membrane	potassium channel activity
potassium channel subfamily K member 10-like protein, partial	410	KPM07748
potassium channel subfamily K-like protein 1	468	KPM02335
potassium channel subfamily K-like protein 2	517	KPM04595		potassium ion transmembrane transport	membrane	potassium channel activity
potassium channel-like protein	113	KPM09407
potassium voltage-gated channel protein eag-like protein, partial	849	KPM09374		potassium ion transport;transmembrane transport	membrane	voltage-gated potassium channel activity
potassium voltage-gated channel protein Shab-like protein	529	KPM09531		potassium ion transport;protein homooligomerization;transmembrane transport	voltage-gated potassium channel complex	voltage-gated potassium channel activity;protein binding
potassium voltage-gated channel protein Shaker-like protein, partial	400	KPM11590		potassium ion transport;transmembrane transport	voltage-gated potassium channel complex	voltage-gated potassium channel activity
potassium voltage-gated channel protein Shal-like protein	374	KPM10457		potassium ion transport;protein homooligomerization;transmembrane transport	voltage-gated potassium channel complex	voltage-gated potassium channel activity;protein binding
potassium voltage-gated channel protein Shaw-like protein	491	KPM06289		potassium ion transport;protein homooligomerization;transmembrane transport	voltage-gated potassium channel complex	voltage-gated potassium channel activity;protein binding
potassium voltage-gated channel subfamily KQT member 5-like protein 1	750	KPM02855		potassium ion transport;transmembrane transport	voltage-gated potassium channel complex	voltage-gated potassium channel activity
potassium voltage-gated channel subfamily KQT-like protein, partial	478	KPM08038		potassium ion transport;transmembrane transport	voltage-gated potassium channel complex	voltage-gated potassium channel activity
potassium voltage-gated channel-like protein	225	KPM09169		potassium ion transport;protein homooligomerization	voltage-gated potassium channel complex	voltage-gated potassium channel activity;protein binding
potassium voltage-gated channel, KQT-like protein	427	KPM11535		potassium ion transport;transmembrane transport	voltage-gated potassium channel complex	voltage-gated potassium channel activity
potassium-dependent sodium-calcium exchanger-like protein 1	325	KPM07823		transmembrane transport	integral component of membrane
potassium-dependent sodium-calcium exchanger-like protein 2	357	KPM07824		transmembrane transport	integral component of membrane
potassium-dependent sodium-calcium exchanger-like protein 3	224	KPM08661		calcium ion transport;transmembrane transport	integral component of membrane	calcium:sodium antiporter activity
small conductance calcium-activated potassium channel-like protein	840	KPM11293		potassium ion transport	integral component of membrane	calmodulin binding;small conductance calcium-activated potassium channel activity
sodium bicarbonate transporter-like protein	434	KPM08241		anion transport	integral component of membrane	inorganic anion exchanger activity
sodium channel protein para-like protein	1221	KPM04144		sodium ion transport;transmembrane transport	voltage-gated sodium channel complex	voltage-gated sodium channel activity;calcium ion binding
sodium leak channel non-selective protein-like protein	1062	KPM07484		ion transport;transmembrane transport	membrane	cation channel activity
sodium- and chloride-dependent GABA transporter 1-like protein	625	KPM05445		neurotransmitter transport	integral component of membrane	neurotransmitter:sodium symporter activity
sodium- and chloride-dependent glycine transporter-like protein	402	KPM11783		neurotransmitter transport	integral component of membrane	neurotransmitter:sodium symporter activity
sodium-neurotransmitter symporter-like protein 2	493	KPM10251		neurotransmitter transport	integral component of membrane	neurotransmitter:sodium symporter activity
Sodium:dicarboxylate symporter-like protein 1	482	KPM06243		dicarboxylic acid transport	membrane	sodium:dicarboxylate symporter activity
Sodium:dicarboxylate symporter-like protein 2	531	KPM07150		dicarboxylic acid transport	membrane	sodium:dicarboxylate symporter activity
Sodium:dicarboxylate symporter-like protein 3	512	KPM07749		dicarboxylic acid transport	membrane	sodium:dicarboxylate symporter activity
Sodium:dicarboxylate symporter-like protein 4	188	KPM10784		dicarboxylic acid transport	membrane	sodium:dicarboxylate symporter activity
sodium/calcium exchanger 1-like protein	174	KPM03911		calcium ion transport;transmembrane transport	integral component of membrane	calcium:sodium antiporter activity
sodium/calcium exchanger-like protein 1	980	KPM03662		calcium ion transport;cell communication;transmembrane transport	integral component of membrane	calcium:sodium antiporter activity
sodium/calcium exchanger-like protein 2	695	KPM03912		calcium ion transport;cell communication;transmembrane transport	integral component of membrane	calcium:sodium antiporter activity
sodium/chloride dependent amino acid transporter-like protein 2	212	KPM08226		neurotransmitter transport	integral component of membrane	neurotransmitter:sodium symporter activity
sodium/hydrogen exchanger 3-like protein, partial	403	KPM07052		sodium ion transport;regulation of pH;transmembrane transport	integral component of membrane	sodium:proton antiporter activity
sodium/hydrogen exchanger 8-like protein	499	KPL94066		sodium ion transport;regulation of pH;transmembrane transport	integral component of membrane	sodium:proton antiporter activity
sodium/potassium-dependent ATPase beta-2 subunit-like protein	316	KPM00879		potassium ion transport;sodium ion transport	sodium:potassium-exchanging ATPase complex
Sodium/potassium-transporting ATPase alpha chain-like protein	961	KPM05683		potassium ion transport;sodium ion transport	integral component of membrane	sodium:potassium-exchanging ATPase activity;ATP binding;metal ion binding
sodium/potassium-transporting ATPase subunit alpha-like protein 1	1034	KPM10161		potassium ion transport;sodium ion transport	integral component of membrane	sodium:potassium-exchanging ATPase activity;ATP binding;metal ion binding
sodium/potassium-transporting ATPase subunit alpha-like protein 2	993	KPM11547		potassium ion transport;sodium ion transport	integral component of membrane	sodium:potassium-exchanging ATPase activity;ATP binding;metal ion binding
sodium/potassium-transporting ATPase subunit beta-2-like protein	316	KPM10637		potassium ion transport;sodium ion transport	sodium:potassium-exchanging ATPase complex
sodium/potassium/calcium exchanger 5-like protein	531	KPM04117		transmembrane transport	integral component of membrane
sodium/potassium/calcium exchanger 6-like protein, partial	272	KPM05980		transmembrane transport	integral component of membrane
Sodium/potassium/calcium exchanger-like protein	381	KPM08660		ion transport;transmembrane transport	integral component of plasma membrane	calcium, potassium:sodium antiporter activity
sodium/potassium/calcium exchanger-like protein 1	318	KPM07889		transmembrane transport	integral component of membrane
sodium/potassium/calcium exchanger-like protein 2	383	KPM07890		transmembrane transport	integral component of membrane
solute carrier family 13-like protein 1	414	KPL97089		sodium ion transport;transmembrane transport	membrane	transporter activity
solute carrier family 13-like protein 2	551	KPL97330		sodium ion transport;transmembrane transport	membrane	transporter activity
solute carrier family 13-like protein 3	518	KPM09103		sodium ion transport;transmembrane transport	membrane	transporter activity
TWiK family of potassium channels protein 18-like protein, partial	625	KPM04924				calcium ion binding
two pore potassium channel protein sup-9-like protein	291	KPM11936		potassium ion transmembrane transport	membrane	potassium channel activity
voltage gated potassium channel, KCNQ-like protein	548	KPM05492		potassium ion transport;transmembrane transport	voltage-gated potassium channel complex	voltage-gated potassium channel activity
voltage-gated potassium channel-like protein	179	KPM05898		potassium ion transport	voltage-gated potassium channel complex	voltage-gated potassium channel activity
		The expression of this protein has been confirmed by MS analysis

## Sheet: S8=neurotransmission
Table S8. Proteins predicted to be involved in neurotransmission.
15 Feb 16 NBCI protein database search of “Sarcoptes scabiei [and] acetylcholine [or] dopamine [or] serotonin [or] GABA”
Name assigned to S. scabiei predicted protein	# aa	Accession		GO Biological Process	GO Cellular Component	GO Molecular Function
Acetylcholine receptor subunit alpha-like protein 1	380	KPM03454		ion transport	integral component of membrane;postsynaptic membrane	acetylcholine-activated cation-selective channel activity
Acetylcholine receptor subunit alpha-like protein 1-like protein 1, partial	594	KPM03605		ion transport	integral component of membrane;postsynaptic membrane	acetylcholine-activated cation-selective channel activity
Acetylcholine receptor subunit alpha-like protein 1-like protein 2, partial	505	KPM03606		ion transport	integral component of membrane;postsynaptic membrane	acetylcholine-activated cation-selective channel activity
Acetylcholine receptor subunit alpha-like protein 2	327	KPM11643		ion transport	integral component of membrane;postsynaptic membrane	acetylcholine-activated cation-selective channel activity
Acetylcholine receptor subunit beta-like protein 1-like protein, partial	248	KPM07961		ion transport	integral component of membrane;postsynaptic membrane	acetylcholine-activated cation-selective channel activity
Neuronal acetylcholine receptor subunit alpha-7-like protein, partial	432	KPM02705		ion transport	integral component of membrane	extracellular ligand-gated ion channel activity
Nicotinic acetylcholine receptor subunit alpha 3-like protein	103	KPM11642		ion transport	integral component of membrane
Vesicular acetylcholine transporter-like protein	556	KPM07428		drug transport;transmembrane transport	integral component of membrane	drug transmembrane transporter activity
Dopamine beta-hydroxylase-like protein	675	KPM05232		oxidation-reduction process		copper ion binding;oxidoreductase activity, acting on paired donors, with incorporation or reduction of molecular oxygen, reduced ascorbate as one donor, and incorporation of one atom of oxygen
Dopamine receptor 1-like protein	826	KPM03854		G-protein coupled receptor signaling pathway	integral component of membrane	G-protein coupled receptor activity
Serotonin receptor-like protein 1, partial	104	KPM02795		G-protein coupled receptor signaling pathway	integral component of membrane	G-protein coupled receptor activity
Sodium-dependent serotonin transporter-like protein	318	KPM08088		neurotransmitter transport	integral component of membrane	neurotransmitter:sodium symporter activity
Sodium-dependent serotonin transporter-like protein	366	KPM08479		neurotransmitter transport	integral component of membrane	neurotransmitter:sodium symporter activity
gaba receptor invertebrate-like protein 1	121	KPM07319		ion transport	integral component of membrane	extracellular ligand-gated ion channel activity
gaba receptor invertebrate-like protein 2, partial	182	KPM08271		ion transport	integral component of membrane	extracellular ligand-gated ion channel activity
gaba receptor invertebrate-like protein 3	283	KPM11425		ion transport	integral component of membrane
GABA receptor subunit-like protein, partial	374	KPM07455		ion transport	integral component of membrane
GABA transporter-like protein	198	KPM02938		neurotransmitter transport	integral component of membrane	neurotransmitter:sodium symporter activity
sodium- and chloride-dependent GABA transporter 1-like protein	625	KPM05445		neurotransmitter transport	integral component of membrane	neurotransmitter:sodium symporter activity
gamma-aminobutyric acid receptor alpha-like protein	208	KPM06734		ion transport	integral component of membrane	extracellular ligand-gated ion channel activity
gamma-aminobutyric acid receptor subunit beta-like protein 1	588	KPM05686		ion transport	integral component of membrane	extracellular ligand-gated ion channel activity
gamma-aminobutyric acid receptor subunit beta-like protein 2	299	KPM06275		ion transport	integral component of membrane	extracellular ligand-gated ion channel activity
gamma-aminobutyric acid type B receptor subunit 1-like protein, partial	861	KPM06518		G-protein coupled receptor signaling pathway	integral component of membrane	G-protein coupled GABA receptor activity
4-aminobutyrate aminotransferase, mitochondrial-like protein	498	KPM04624		gamma-aminobutyric acid metabolic process		4-aminobutyrate transaminase activity;pyridoxal phosphate binding
Neuropeptide F receptor-like protein	239	KPM10026		G-protein coupled receptor signaling pathway	integral component of membrane	G-protein coupled receptor activity
Neuropeptide FF receptor 1-like protein, partial	237	KPM09213		G-protein coupled receptor signaling pathway	integral component of membrane	G-protein coupled receptor activity
Neuropeptide Y receptor type 1-like protein	248	KPM06394		G-protein coupled receptor signaling pathway	integral component of membrane	G-protein coupled receptor activity
Neuropeptide Y receptor type 2-like protein	533	KPM11107		G-protein coupled receptor signaling pathway	integral component of membrane	Neuropeptide Y receptor activity
Neuropeptide Y receptor type 2-like protein, partial	369	KPM07827		G-protein coupled receptor signaling pathway	integral component of membrane	G-protein coupled receptor activity
Neuropeptide Y receptor-like protein 1	325	KPM03034		G-protein coupled receptor signaling pathway	integral component of membrane	G-protein coupled receptor activity
Neuropeptide Y receptor-like protein 2	443	KPM05361		G-protein coupled receptor signaling pathway	integral component of membrane	Neuropeptide receptor activity
Somatostatin receptor-like protein	365	KPM04825			integral component of membrane
Somatostatin receptor type 2-like protein	480	KPM03586		G-protein coupled receptor signaling pathway	integral component of membrane	opioid receptor activity
From BLAST2GO
arfaptin-like protein	486	KPM08356		regulation of neurotransmitter secretion		protein domain specific binding
calsyntenin-1-like protein	523	KPM10464		inhibition of neurotransmitter uptake; homophilic cell adhesion via plasma membrane adhesion molecules;pathogenesis	extracellular region;membrane	metalloendopeptidase activity;calcium ion binding;toxin receptor binding
complexin-like protein	162	KPM11456		neurotransmitter transport	integral component of membrane	neurotransmitter:sodium symporter activity
sodium- and chloride-dependent glycine transporter-like protein	402	KPM11783		neurotransmitter transport	integral component of membrane	neurotransmitter:sodium symporter activity
sodium-dependent noradrenaline transporter-like protein 1	770	KPM05540		neurotransmitter transport	integral component of membrane	neurotransmitter:sodium symporter activity
sodium-dependent noradrenaline transporter-like protein 2	404	KPM08089		neurotransmitter transport	integral component of membrane	neurotransmitter:sodium symporter activity
sodium-neurotransmitter symporter-like protein 1	330	KPM07086		neurotransmitter transport	integral component of membrane	neurotransmitter:sodium symporter activity
sodium-neurotransmitter symporter-like protein 2	493	KPM10251		neurotransmitter transport	integral component of membrane	neurotransmitter:sodium symporter activity
Sodium:neurotransmitter symporter-like protein 2	285	KPM08478		neurotransmitter transport	integral component of membrane	neurotransmitter:sodium symporter activity
Sodium:neurotransmitter symporter-like protein 3	127	KPM10436		neurotransmitter transport	integral component of membrane	neurotransmitter:sodium symporter activity
sodium/chloride dependent amino acid transporter-like protein 1	131	KPM08225		neurotransmitter transport	integral component of membrane	neurotransmitter:sodium symporter activity
sodium/chloride dependent amino acid transporter-like protein 2	212	KPM08226		neurotransmitter transport	integral component of membrane	neurotransmitter:sodium symporter activity
sodium/chloride dependent amino acid transporter-like protein 3	85	KPM08227		neurotransmitter transport	integral component of membrane	neurotransmitter:sodium symporter activity
synapsin-like protein, partial	614	KPM08554		neurotransmitter secretion	synaptic vesicle	catalytic activity;ATP binding
		The expression of this protein has been confirmed by MS analysis

## Sheet: S9=photoreception
Table S9. Proteins predicted to be involved in photoreception.
16 Feb 16 NBCI protein database search of “Sarcoptes scabiei [and] retinal [or] retinoic [or] rhodopsin”
Name assigned to S. scabiei predicted protein	# aa	Accession		GO Biological Process	GO Cellular Component	GO Molecular Function
5-hydroxytryptamine receptor 1D-like protein	311	KPM03922		G-protein coupled receptor signaling pathway	integral component of membrane	G-protein coupled receptor activity
5-hydroxytryptamine receptor 2B-like protein	280	KPM04478		G-protein coupled receptor signaling pathway	integral component of membrane	G-protein coupled receptor activity
7 transmembrane receptor (rhodopsin family)-like protein 1	270	KPM02517		G-protein coupled receptor signaling pathway	integral component of membrane	neuromedin U receptor activity
7 transmembrane receptor (rhodopsin family)-like protein 2	265	KPM02637		G-protein coupled receptor signaling pathway	integral component of membrane	G-protein coupled receptor activity
7 transmembrane receptor (rhodopsin family)-like protein 3	423	KPM02746		G-protein coupled receptor signaling pathway	integral component of membrane	G-protein coupled receptor activity
7 transmembrane receptor (rhodopsin family)-like protein 5	478	KPM03784		G-protein coupled receptor signaling pathway	integral component of membrane	G-protein coupled receptor activity
7 transmembrane receptor (rhodopsin family)-like protein 6, partial	466	KPM03999		G-protein coupled receptor signaling pathway	integral component of membrane	G-protein coupled receptor activity
7 transmembrane receptor (rhodopsin family)-like protein 7	390	KPM04003		G-protein coupled receptor signaling pathway	integral component of membrane	G-protein coupled receptor activity
7 transmembrane receptor (rhodopsin family)-like protein 8	382	KPM06183		G-protein coupled receptor signaling pathway	integral component of membrane	G-protein coupled receptor activity
7 transmembrane receptor (rhodopsin family)-like protein 9	283	KPM06614		G-protein coupled receptor signaling pathway	integral component of membrane	G-protein coupled receptor activity
7 transmembrane receptor (rhodopsin family)-like protein 10	182	KPM07725		G-protein coupled receptor signaling pathway	integral component of membrane	G-protein coupled peptide receptor activity
7 transmembrane receptor (rhodopsin family)-like protein 11	360	KPM08595		G-protein coupled receptor signaling pathway	integral component of membrane	G-protein coupled receptor activity
7 transmembrane receptor (rhodopsin family)-like protein 12	394	KPM10348		G-protein coupled receptor signaling pathway	integral component of membrane	G-protein coupled receptor activity
7 transmembrane receptor (rhodopsin family)-like protein 13	264	KPM10707		G-protein coupled receptor signaling pathway	integral component of membrane	G-protein coupled receptor activity
7 transmembrane receptor (rhodopsin family)-like protein 14	408	KPM11168		G-protein coupled receptor signaling pathway	integral component of membrane	neuropeptide Y receptor activity
7 transmembrane receptor (rhodopsin family)-like protein 15	386	KPM11514		G-protein coupled receptor signaling pathway	integral component of membrane	G-protein coupled receptor activity
7 transmembrane receptor (rhodopsin family)-like protein 16	373	KPM11525		G-protein coupled receptor signaling pathway	integral component of membrane	G-protein coupled receptor activity
7 transmembrane receptor-like protein 1	135	KPL94059		G-protein coupled receptor signaling pathway	integral component of membrane	G-protein coupled receptor activity
7 transmembrane receptor-like protein 3	113	KPM09394		G-protein coupled receptor signaling pathway	integral component of membrane	G-protein coupled receptor activity
cardioacceleratory peptide receptor-like protein	186	KPM11787		G-protein coupled receptor signaling pathway	integral component of membrane	vasopressin receptor activity
class A rhodopsin-like protein G-protein coupled receptor GPRtak3-like protein	66	KPM11973
dopamine receptor 1-like protein	826	KPM03854		G-protein coupled receptor signaling pathway	integral component of membrane	G-protein coupled receptor activity
follicle-stimulating hormone receptor-like protein	361	KPM10864		G-protein coupled receptor signaling pathway	integral component of membrane	protein-hormone receptor activity
G protein-coupled receptor-like protein 1	585	KPM02583		G-protein coupled receptor signaling pathway	integral component of membrane	G-protein coupled receptor activity
G protein-coupled receptor-like protein 2	411	KPM08233		G-protein coupled receptor signaling pathway	integral component of membrane	G-protein coupled receptor activity
G protein-coupled receptor-like protein 3	321	KPM10590		G-protein coupled receptor signaling pathway	integral component of membrane	G-protein coupled receptor activity
G protein-coupled receptor-like protein 4	381	KPM06365		G-protein coupled receptor signaling pathway	integral component of membrane	G-protein coupled receptor activity
G-protein coupled receptor-like protein 5	206	KPM05722		G-protein coupled receptor signaling pathway	integral component of membrane	G-protein coupled receptor activity
G-protein coupled receptor-like protein 6	147	KPM05079		G-protein coupled receptor signaling pathway	integral component of membrane	octopamine receptor activity
G-protein coupled receptor-like protein 7	73	KPM07724
G-protein coupled receptor-like protein 8	138	KPM11524		G-protein coupled receptor signaling pathway	integral component of membrane	G-protein coupled receptor activity
gastrin-releasing peptide receptor-like protein	260	KPM08898		G-protein coupled receptor signaling pathway	integral component of membrane	G-protein coupled receptor activity
GPCR Neuropeptide Y-like protein	305	KPM05369		G-protein coupled receptor signaling pathway	integral component of membrane	neuropeptide Y receptor activity
hypothetical protein QR98_0018880	538	KPM03456
hypothetical protein QR98_0024430	363	KPM04004
hypothetical protein QR98_0041590	351	KPM05691
hypothetical protein QR98_0079790	81	KPM09443
hypothetical protein QR98_0090880	188	KPM10531
hypothetical protein QR98_0094480, partial	206	KPM10883
myokinin receptor-like protein	320	KPM02544		G-protein coupled receptor signaling pathway	integral component of membrane	neuropeptide Y receptor activity
neuropeptide F receptor-like protein	239	KPM10026		G-protein coupled receptor signaling pathway	integral component of membrane	G-protein coupled receptor activity
neuropeptide FF receptor 1-like protein, partial	237	KPM09213		G-protein coupled receptor signaling pathway	integral component of membrane	G-protein coupled receptor activity
neuropeptide Y receptor type 1-like protein	248	KPM06394		G-protein coupled receptor signaling pathway	integral component of membrane	G-protein coupled receptor activity
neuropeptide Y receptor type 2-like protein	533	KPM11107		G-protein coupled receptor signaling pathway	integral component of membrane	neuropeptide Y receptor activity
Neuropeptide Y receptor type 2-like protein, partial	369	KPM07827		G-protein coupled receptor signaling pathway	integral component of membrane	G-protein coupled receptor activity
neuropeptide Y receptor-like protein 1	325	KPM03034		G-protein coupled receptor signaling pathway	integral component of membrane	G-protein coupled receptor activity
neuropeptide Y receptor-like protein 2	443	KPM05361		G-protein coupled receptor signaling pathway	integral component of membrane	neuropeptide receptor activity
nuclear hormone receptor-like protein 3	516	KPM10945		regulation of transcription, DNA-templated;steroid hormone mediated signaling pathway	nucleus	transcription factor activity, sequence-specific DNA binding;steroid hormone receptor activity;zinc ion binding;sequence-specific DNA binding
octopamine receptor beta-3R-like protein	241	KPM10155		G-protein coupled receptor signaling pathway	integral component of membrane	G-protein coupled receptor activity
octopamine receptor oamb-like protein	763	KPM10143		G-protein coupled receptor signaling pathway	integral component of membrane	G-protein coupled receptor activity
Octopamine-Tyramine receptor-like protein	121	KPM11021		G-protein coupled receptor signaling pathway	integral component of membrane	octopamine receptor activity
pinopsin-like protein	369	KPM07123		G-protein coupled receptor signaling pathway	integral component of membrane	G-protein coupled receptor activity
relaxin receptor-like protein	3056	KPM08277		G-protein coupled receptor signaling pathway	integral component of membrane	protein binding;protein-hormone receptor activity
retinal degeneration B protein-like protein	145	KPM03345		transport	intracellular
retinal degeneration B-like protein	178	KPM05049		transport	intracellular
Retinal degeneration B-like protein	295	KPM06222		transport	intracellular
retinal homeobox protein Rx1-like protein	218	KPM06678				DNA binding
retinal homeobox protein Rx2-like protein	203	KPM04502				DNA binding
Retinal pigment epithelial membrane protein-like protein	557	KPM10585
retinal rod rhodopsin-sensitive cGMP 3',5'-cyclic phosphodiesterase subunit delta-like protein	133	KPM00586
Retinoic acid induced 16-like domain containing protein	993	KPL98090
Retinoic acid induced 16-like protein	645	KPM08377
retinoic acid receptor RXR-alpha-like protein	361	KPM10836		regulation of transcription, DNA-templated;steroid hormone mediated signaling pathway	nucleus	transcription factor activity, sequence-specific DNA binding;steroid hormone receptor activity;zinc ion binding;sequence-specific DNA binding
retinoid X receptor-like protein	74	KPM02490		regulation of transcription, DNA-templated;steroid hormone mediated signaling pathway	nucleus	transcription factor activity, sequence-specific DNA binding;steroid hormone receptor activity;zinc ion binding;sequence-specific DNA binding
serotonin receptor-like protein 1, partial	104	KPM02795		G-protein coupled receptor signaling pathway	integral component of membrane	G-protein coupled receptor activity
seven transmembrane receptor-like protein 1	345	KPM05592		G-protein coupled receptor signaling pathway	integral component of membrane	G-protein coupled receptor activity
somatostatin receptor type 2-like protein	480	KPM03586		G-protein coupled receptor signaling pathway	integral component of membrane	opioid receptor activity
Substance-P receptor-like protein	82	KPM11907		G-protein coupled receptor signaling pathway	integral component of membrane	G-protein coupled receptor activity
sulfakinin receptor-like protein	154	KPM05591		G-protein coupled receptor signaling pathway	integral component of membrane	G-protein coupled receptor activity
tachykinin receptor-like protein	94	KPM07089		G-protein coupled receptor signaling pathway	integral component of membrane	G-protein coupled receptor activity
Tachykinin-like receptor at 86C protein	152	KPM11908		G-protein coupled receptor signaling pathway	integral component of membrane	G-protein coupled receptor activity
terribly reduced optic lobes-like protein	418	KPM08130				protein binding
thyrotropin receptor-like protein	1333	KPL94032		G-protein coupled receptor signaling pathway	integral component of membrane	protein-hormone receptor activity
thyrotropin-releasing hormone receptor-like protein 1	223	KPM02942		G-protein coupled receptor signaling pathway	integral component of membrane	thyrotropin-releasing hormone receptor activity

[truncated: 4 more sheets: S10=SSvBedbug, S11=enzymes, S12=proteases, S13=Cat triad]
