# Supplementary material for: Sarcoptes scabiei: genomics to proteomics to biology
Source: Parasit Vectors. 2016 Jul 1;9:380. doi: 10.1186/s13071-016-1663-6 (PMC4930577; doi:10.1186/s13071-016-1663-6)
Supplement: Additional file 2: — BLAST2GO results generated on 25 Feb 2016 as described in the Methods. Data are sorted alphabetically by GO Biological Process. (XLSX 192 kb) [file 13071_2016_1663_MOESM2_ESM.xlsx]

## Sheet: 25 Feb 2016
Additional File 2: BLAST2GO results. This table was generated on 25 Feb 2016 as described in the Methods. Data are sorted alphabetically by GO Biological Process.
Sequence Name	GO Biological Process	GO Cellular Component	GO Molecular Function
gi|934161306|gb|KPM09765.1|	'de novo' IMP biosynthetic process		phosphoribosylformylglycinamidine synthase activity
gi|934156600|gb|KPM06510.1|	'de novo' IMP biosynthetic process	cytoplasm	phosphoribosylformylglycinamidine cyclo-ligase activity;phosphoribosylglycinamide formyltransferase activity
gi|934154554|gb|KPM05106.1|	'de novo' IMP biosynthetic process		ATP binding
gi|934159117|gb|KPM08279.1|	'de novo' pyrimidine nucleobase biosynthetic process		orotidine-5'-phosphate decarboxylase activity
gi|934160270|gb|KPM09082.1|	'de novo' pyrimidine nucleobase biosynthetic process;glutamine metabolic process		aspartate carbamoyltransferase activity;carbamoyl-phosphate synthase (glutamine-hydrolyzing) activity;ATP binding;amino acid binding;hydrolase activity, acting on carbon-nitrogen (but not peptide) bonds;metal ion binding
gi|934153910|gb|KPM04637.1|	'de novo' pyrimidine nucleobase biosynthetic process;pyrimidine nucleotide biosynthetic process		cytidylate kinase activity;ATP binding;uridylate kinase activity
gi|934160798|gb|KPM09426.1|	'de novo' pyrimidine nucleobase biosynthetic process;UMP biosynthetic process;oxidation-reduction process	cytoplasm;membrane	dihydroorotate dehydrogenase activity
gi|934161638|gb|KPM10006.1|	7-methylguanosine mRNA capping;protein dephosphorylation	nucleus	mRNA guanylyltransferase activity;polynucleotide 5'-phosphatase activity;protein tyrosine/serine/threonine phosphatase activity
gi|934162086|gb|KPM10316.1|	acetyl-CoA biosynthetic process from acetate		acetate-CoA ligase activity;AMP binding
gi|934158672|gb|KPM07949.1|	acetyl-CoA biosynthetic process from pyruvate		pyruvate dehydrogenase (acetyl-transferring) activity
gi|934153273|gb|KPM04090.1|	acetyl-CoA biosynthetic process from pyruvate	intracellular membrane-bounded organelle	pyruvate dehydrogenase (acetyl-transferring) activity
gi|934162325|gb|KPM10485.1|	acetyl-CoA metabolic process		catalytic activity
gi|934157191|gb|KPM06926.1|	actin cytoskeleton organization		actin binding;Rho GTPase binding
gi|934155415|gb|KPM05699.1|	actin cytoskeleton organization	cytoskeleton	actin binding
gi|934153668|gb|KPM04476.1|	actin cytoskeleton organization		actin binding
gi|934152764|gb|KPM03581.1|	actin cytoskeleton organization;actin filament severing		actin binding
gi|934159595|gb|KPM08623.1|	actin filament depolymerization	actin cytoskeleton	actin binding
gi|934160144|gb|KPM08990.1|	actin filament organization		protein binding, bridging;actin filament binding
gi|934155428|gb|KPM05706.1|	actin filament organization;cell adhesion;cell migration		protein binding
gi|934161813|gb|KPM10127.1|	actin filament organization;cell cycle		actin binding;Rho GTPase binding
gi|934159641|gb|KPM08656.1|	actin filament organization;insulin receptor signaling pathway		protein binding
gi|934162736|gb|KPM10767.1|	actomyosin structure organization		actin binding
gi|934159674|gb|KPM08679.1|	adaptation of signaling pathway by response to pheromone involved in conjugation with cellular fusion;cullin deneddylation	COP9 signalosome	protein binding
gi|934152801|gb|KPM03618.1|	adenine salvage;nucleoside metabolic process	cytoplasm	adenine phosphoribosyltransferase activity
gi|934164357|gb|KPM11881.1|	adenylate cyclase-modulating G-protein coupled receptor signaling pathway		GTPase activity;signal transducer activity;GTP binding;G-protein beta/gamma-subunit complex binding
gi|934163782|gb|KPM11473.1|	adherens junction assembly		signal transducer activity;protein binding
gi|934159919|gb|KPM08850.1|	adherens junction assembly		signal transducer activity;protein binding
gi|934142375|gb|KPL93353.1|	aerobic electron transport chain	membrane	cytochrome-c oxidase activity
gi|934142379|gb|KPL93357.1|	aerobic respiration	integral component of membrane	cytochrome-c oxidase activity;iron ion binding;heme binding
gi|934163007|gb|KPM10943.1|	alanyl-tRNA aminoacylation		nucleic acid binding;alanine-tRNA ligase activity;ATP binding
gi|934157924|gb|KPM07453.1|	alanyl-tRNA aminoacylation	cytoplasm	nucleic acid binding;alanine-tRNA ligase activity;ATP binding
gi|934152043|gb|KPM02860.1|	alanyl-tRNA aminoacylation	cytoplasm	nucleic acid binding;alanine-tRNA ligase activity;ATP binding
gi|934146105|gb|KPL97014.1|	alanyl-tRNA aminoacylation	cytoplasm	nucleic acid binding;alanine-tRNA ligase activity;ATP binding
gi|934162307|gb|KPM10467.1|	amino acid transmembrane transport	membrane	amino acid transmembrane transporter activity
gi|934162306|gb|KPM10466.1|	amino acid transmembrane transport	membrane	amino acid transmembrane transporter activity
gi|934158634|gb|KPM07923.1|	amino acid transmembrane transport	membrane	amino acid transmembrane transporter activity
gi|934158633|gb|KPM07922.1|	amino acid transmembrane transport	membrane	amino acid transmembrane transporter activity
gi|934157616|gb|KPM07213.1|	amino acid transmembrane transport	membrane	amino acid transmembrane transporter activity
gi|934156582|gb|KPM06496.1|	amino acid transmembrane transport	membrane	amino acid transmembrane transporter activity
gi|934156581|gb|KPM06495.1|	amino acid transmembrane transport	membrane	amino acid transmembrane transporter activity
gi|934156110|gb|KPM06195.1|	amino acid transmembrane transport	membrane	amino acid transmembrane transporter activity
gi|934156109|gb|KPM06194.1|	amino acid transmembrane transport	membrane	amino acid transmembrane transporter activity
gi|934155570|gb|KPM05806.1|	amino acid transmembrane transport	membrane	amino acid transmembrane transporter activity
gi|934143053|gb|KPL94022.1|	amino acid transmembrane transport	membrane	amino acid transmembrane transporter activity
gi|934159060|gb|KPM08241.1|	anion transport	integral component of membrane	inorganic anion exchanger activity
gi|934157872|gb|KPM07412.1|	anion transport	integral component of membrane	inorganic anion exchanger activity
gi|934153892|gb|KPM04625.1|	anion transport	integral component of membrane	inorganic anion exchanger activity
gi|934152480|gb|KPM03297.1|	anion transport	integral component of membrane	inorganic anion exchanger activity
gi|934152478|gb|KPM03295.1|	anion transport	integral component of membrane	inorganic anion exchanger activity
gi|934151466|gb|KPM02283.1|	anion transport	integral component of membrane	inorganic anion exchanger activity
gi|934162346|gb|KPM10498.1|	antibiotic metabolic process		transferase activity, transferring hexosyl groups
gi|934158021|gb|KPM07517.1|	apoptotic process	mitochondrial ribosome;small ribosomal subunit
gi|934157304|gb|KPM07000.1|	apoptotic process	intracellular
gi|934156132|gb|KPM06211.1|	apoptotic process;hippo signaling;regulation of cell proliferation		protein complex scaffold
gi|934153073|gb|KPM03890.1|	arginine metabolic process		arginase activity;metal ion binding
gi|934163579|gb|KPM11331.1|	arginyl-tRNA aminoacylation		arginine-tRNA ligase activity;ATP binding
gi|934160668|gb|KPM09346.1|	arginyl-tRNA aminoacylation	cytoplasm	arginine-tRNA ligase activity;ATP binding
gi|934160378|gb|KPM09149.1|	aromatic amino acid family metabolic process		fumarylacetoacetase activity
gi|934153127|gb|KPM03944.1|	aromatic amino acid family metabolic process	cytoplasm	catalytic activity;protein binding
gi|934164497|gb|KPM11969.1|	aromatic amino acid family metabolic process;oxidation-reduction process		4-hydroxyphenylpyruvate dioxygenase activity
gi|934160755|gb|KPM09399.1|	aromatic amino acid family metabolic process;oxidation-reduction process		4-hydroxyphenylpyruvate dioxygenase activity
gi|934158520|gb|KPM07852.1|	aromatic amino acid family metabolic process;oxidation-reduction process		iron ion binding;oxidoreductase activity, acting on paired donors, with incorporation or reduction of molecular oxygen, reduced pteridine as one donor, and incorporation of one atom of oxygen
gi|934158519|gb|KPM07851.1|	aromatic amino acid family metabolic process;oxidation-reduction process		iron ion binding;oxidoreductase activity, acting on paired donors, with incorporation or reduction of molecular oxygen, reduced pteridine as one donor, and incorporation of one atom of oxygen
gi|934152290|gb|KPM03107.1|	aromatic amino acid family metabolic process;oxidation-reduction process		iron ion binding;oxidoreductase activity, acting on paired donors, with incorporation or reduction of molecular oxygen, reduced pteridine as one donor, and incorporation of one atom of oxygen
gi|934148098|gb|KPL98945.1|	aromatic amino acid family metabolic process;oxidation-reduction process		iron ion binding;amino acid binding;oxidoreductase activity, acting on paired donors, with incorporation or reduction of molecular oxygen, reduced pteridine as one donor, and incorporation of one atom of oxygen
gi|934161594|gb|KPM09974.1|	Arp2/3 complex-mediated actin nucleation	Arp2/3 protein complex	ATP binding
gi|934158065|gb|KPM07546.1|	Arp2/3 complex-mediated actin nucleation	Arp2/3 protein complex
gi|934157338|gb|KPM07021.1|	Arp2/3 complex-mediated actin nucleation	Arp2/3 protein complex
gi|934157327|gb|KPM07016.1|	Arp2/3 complex-mediated actin nucleation	Arp2/3 protein complex	calcium ion binding;ATP binding
gi|934153235|gb|KPM04052.1|	Arp2/3 complex-mediated actin nucleation	Arp2/3 protein complex
gi|934153056|gb|KPM03873.1|	Arp2/3 complex-mediated actin nucleation	Arp2/3 protein complex	protein binding
gi|934152375|gb|KPM03192.1|	Arp2/3 complex-mediated actin nucleation	Arp2/3 protein complex
gi|934151664|gb|KPM02481.1|	Arp2/3 complex-mediated actin nucleation	Arp2/3 protein complex
gi|934163896|gb|KPM11558.1|	asparagine biosynthetic process		asparagine synthase (glutamine-hydrolyzing) activity
gi|934159482|gb|KPM08543.1|	asparagine biosynthetic process		asparagine synthase (glutamine-hydrolyzing) activity
gi|934159186|gb|KPM08329.1|	asparagine biosynthetic process		asparagine synthase (glutamine-hydrolyzing) activity
gi|934160275|gb|KPM09086.1|	asparaginyl-tRNA aminoacylation	cytoplasm	nucleic acid binding;asparagine-tRNA ligase activity;ATP binding
gi|934153954|gb|KPM04667.1|	aspartyl-tRNA aminoacylation	cytoplasm	nucleic acid binding;aspartate-tRNA ligase activity;protein binding;ATP binding
gi|934164679|gb|KPM12090.1|	ATP hydrolysis coupled proton transport	proton-transporting V-type ATPase, V0 domain	hydrogen ion transmembrane transporter activity
gi|934163580|gb|KPM11332.1|	ATP hydrolysis coupled proton transport	proton-transporting V-type ATPase, V0 domain	hydrogen ion transmembrane transporter activity
gi|934162089|gb|KPM10318.1|	ATP hydrolysis coupled proton transport	proton-transporting two-sector ATPase complex, catalytic domain	proton-transporting ATPase activity, rotational mechanism
gi|934161523|gb|KPM09924.1|	ATP hydrolysis coupled proton transport	proton-transporting V-type ATPase, V1 domain	proton-transporting ATPase activity, rotational mechanism
gi|934159198|gb|KPM08341.1|	ATP hydrolysis coupled proton transport	proton-transporting V-type ATPase, V0 domain	hydrogen ion transmembrane transporter activity
gi|934154725|gb|KPM05229.1|	ATP hydrolysis coupled proton transport	vacuolar proton-transporting V-type ATPase, V1 domain	binding;proton-transporting ATPase activity, rotational mechanism
gi|934153717|gb|KPM04505.1|	ATP hydrolysis coupled proton transport	proton-transporting V-type ATPase, V0 domain	hydrogen ion transmembrane transporter activity
gi|934152017|gb|KPM02834.1|	ATP hydrolysis coupled proton transport	proton-transporting V-type ATPase, V1 domain	hydrogen ion transmembrane transporter activity
gi|934159399|gb|KPM08483.1|	ATP hydrolysis coupled proton transport;ATP metabolic process	proton-transporting V-type ATPase, V1 domain	ATP binding;hydrolase activity, acting on acid anhydrides, catalyzing transmembrane movement of substances
gi|934154207|gb|KPM04842.1|	ATP hydrolysis coupled proton transport;ATP metabolic process	proton-transporting two-sector ATPase complex, catalytic domain	ATP binding;hydrolase activity, acting on acid anhydrides, catalyzing transmembrane movement of substances
gi|934142370|gb|KPL93348.1|	ATP synthesis coupled electron transport		NADH dehydrogenase (ubiquinone) activity
gi|934161959|gb|KPM10223.1|	ATP synthesis coupled proton transport	mitochondrial proton-transporting ATP synthase complex, coupling factor F(o)	hydrogen ion transmembrane transporter activity
gi|934159291|gb|KPM08411.1|	ATP synthesis coupled proton transport	proton-transporting ATP synthase complex, catalytic core F(1)	proton-transporting ATP synthase activity, rotational mechanism;proton-transporting ATPase activity, rotational mechanism
gi|934157130|gb|KPM06886.1|	ATP synthesis coupled proton transport	mitochondrial proton-transporting ATP synthase complex, coupling factor F(o)	hydrogen ion transmembrane transporter activity
gi|934154211|gb|KPM04846.1|	ATP synthesis coupled proton transport	mitochondrial proton-transporting ATP synthase complex, coupling factor F(o)	hydrogen ion transmembrane transporter activity
gi|934153898|gb|KPM04628.1|	ATP synthesis coupled proton transport	proton-transporting ATP synthase complex, catalytic core F(1)	proton-transporting ATP synthase activity, rotational mechanism;proton-transporting ATPase activity, rotational mechanism
gi|934152540|gb|KPM03357.1|	ATP synthesis coupled proton transport		proton-transporting ATP synthase activity, rotational mechanism
gi|934152514|gb|KPM03331.1|	ATP synthesis coupled proton transport	mitochondrial proton-transporting ATP synthase complex, coupling factor F(o)	hydrogen ion transmembrane transporter activity
gi|934151870|gb|KPM02687.1|	ATP synthesis coupled proton transport	mitochondrial proton-transporting ATP synthase complex, coupling factor F(o)	hydrogen ion transmembrane transporter activity
gi|934142376|gb|KPL93354.1|	ATP synthesis coupled proton transport		hydrogen ion transmembrane transporter activity
gi|934158119|gb|KPM07577.1|	ATP synthesis coupled proton transport;ATP hydrolysis coupled proton transport	proton-transporting two-sector ATPase complex, catalytic domain	ATP binding;proton-transporting ATP synthase activity, rotational mechanism
gi|934155741|gb|KPM05922.1|	ATP synthesis coupled proton transport;ATP hydrolysis coupled proton transport	proton-transporting ATP synthase complex, catalytic core F(1)	ATP binding;proton-transporting ATP synthase activity, rotational mechanism;proton-transporting ATPase activity, rotational mechanism
gi|934152831|gb|KPM03648.1|	ATP synthesis coupled proton transport;ATP hydrolysis coupled proton transport	proton-transporting ATP synthase complex, coupling factor F(o)	hydrogen ion transmembrane transporter activity
gi|934157142|gb|KPM06895.1|	ATP-dependent chromatin remodeling	NURF complex	DNA binding;ATP binding;ATPase activity;nucleosome binding
gi|934146192|gb|KPL97092.1|	ATP-dependent chromatin remodeling	NURF complex	ATP binding;ATPase activity
gi|934156736|gb|KPM06596.1|	attachment of GPI anchor to protein	GPI-anchor transamidase complex
gi|934156290|gb|KPM06308.1|	attachment of GPI anchor to protein	GPI-anchor transamidase complex
gi|934164494|gb|KPM11966.1|	autophagosome assembly	cytoplasm
gi|934161251|gb|KPM09723.1|	autophagy
gi|934158727|gb|KPM07981.1|	autophagy
gi|934156344|gb|KPM06341.1|	autophagy	cytoplasm
gi|934155136|gb|KPM05501.1|	autophagy	cytoplasm	small protein activating enzyme activity
gi|934152867|gb|KPM03684.1|	autophagy
gi|934154849|gb|KPM05316.1|	axon guidance;semaphorin-plexin signaling pathway		protein binding;semaphorin receptor activity
gi|934151591|gb|KPM02408.1|	axon guidance;semaphorin-plexin signaling pathway	membrane	protein binding;semaphorin receptor activity
gi|934160300|gb|KPM09101.1|	barbed-end actin filament capping	F-actin capping protein complex
gi|934160051|gb|KPM08940.1|	barbed-end actin filament capping	F-actin capping protein complex
gi|934162949|gb|KPM10904.1|	base-excision repair		uracil DNA N-glycosylase activity
gi|934154208|gb|KPM04843.1|	base-excision repair		DNA binding;alkylbase DNA N-glycosylase activity
gi|934156043|gb|KPM06138.1|	base-excision repair, AP site formation	nucleus	DNA binding;DNA-(apurinic or apyrimidinic site) lyase activity;DNA N-glycosylase activity;4 iron, 4 sulfur cluster binding
gi|934152483|gb|KPM03300.1|	base-excision repair;nucleotide-excision repair		damaged DNA binding;oxidized purine nucleobase lesion DNA N-glycosylase activity
gi|934158859|gb|KPM08071.1|	bicellular tight junction assembly;establishment of epithelial cell polarity
gi|934158603|gb|KPM07898.1|	bicellular tight junction assembly;establishment of epithelial cell polarity		protein binding
gi|934163331|gb|KPM11163.1|	biosynthetic process		transferase activity
gi|934162613|gb|KPM10682.1|	biosynthetic process		catalytic activity
gi|934162396|gb|KPM10529.1|	biosynthetic process		catalytic activity;pyridoxal phosphate binding
gi|934162366|gb|KPM10511.1|	biosynthetic process		strictosidine synthase activity
gi|934162042|gb|KPM10281.1|	biosynthetic process		strictosidine synthase activity
gi|934161599|gb|KPM09979.1|	biosynthetic process		strictosidine synthase activity
gi|934161442|gb|KPM09868.1|	biosynthetic process		catalytic activity;pyridoxal phosphate binding
gi|934160692|gb|KPM09361.1|	biosynthetic process		strictosidine synthase activity
gi|934160667|gb|KPM09345.1|	biosynthetic process		strictosidine synthase activity;metal ion binding
gi|934160666|gb|KPM09344.1|	biosynthetic process		strictosidine synthase activity
gi|934158884|gb|KPM08087.1|	biosynthetic process		catalytic activity
gi|934157960|gb|KPM07476.1|	biosynthetic process		catalytic activity;pyridoxal phosphate binding
gi|934156872|gb|KPM06691.1|	biosynthetic process		catalytic activity;pyridoxal phosphate binding
gi|934156850|gb|KPM06677.1|	biosynthetic process		hydroxymethyl-, formyl- and related transferase activity
gi|934156530|gb|KPM06457.1|	biosynthetic process		oxidoreductase activity;hydrolase activity, acting on ester bonds;phosphopantetheine binding
gi|934156420|gb|KPM06389.1|	biosynthetic process		catalytic activity;pyridoxal phosphate binding
gi|934156261|gb|KPM06290.1|	biosynthetic process		catalytic activity
gi|934155975|gb|KPM06087.1|	biosynthetic process		nucleotidyltransferase activity
gi|934155886|gb|KPM06025.1|	biosynthetic process		nucleotidyltransferase activity
gi|934155561|gb|KPM05802.1|	biosynthetic process		strictosidine synthase activity
gi|934154722|gb|KPM05226.1|	biosynthetic process		catalytic activity;pyridoxal phosphate binding
gi|934154039|gb|KPM04728.1|	biosynthetic process		nucleotidyltransferase activity
gi|934155114|gb|KPM05489.1|	biosynthetic process;oxidation-reduction process		oxidoreductase activity;transferase activity;hydrolase activity, acting on ester bonds;phosphopantetheine binding
gi|934152772|gb|KPM03589.1|	biosynthetic process;oxidation-reduction process		[acyl-carrier-protein] S-acetyltransferase activity;[acyl-carrier-protein] S-malonyltransferase activity;3-oxoacyl-[acyl-carrier-protein] synthase activity;3-oxoacyl-[acyl-carrier-protein] reductase (NADPH) activity;3-hydroxypalmitoyl-[acyl-carrier-protein] dehydratase activity;enoyl-[acyl-carrier-protein] reductase (NADPH, B-specific) activity;oleoyl-[acyl-carrier-protein] hydrolase activity;myr…
gi|934158745|gb|KPM07992.1|	BMP signaling pathway;animal organ development;regulation of canonical Wnt signaling pathway		protein binding
gi|934153002|gb|KPM03819.1|	branched-chain amino acid metabolic process		branched-chain-amino-acid transaminase activity
gi|934155001|gb|KPM05416.1|	CAAX-box protein processing		metalloendopeptidase activity
gi|934164362|gb|KPM11886.1|	calcium ion transmembrane transport	integral component of membrane	calcium-transporting ATPase activity;ATP binding;metal ion binding
gi|934164052|gb|KPM11658.1|	calcium ion transmembrane transport	membrane	calcium channel activity;binding
gi|934152710|gb|KPM03527.1|	calcium ion transmembrane transport	integral component of membrane	calcium-transporting ATPase activity;ATP binding;metal ion binding
gi|934152604|gb|KPM03421.1|	calcium ion transmembrane transport	membrane	calcium channel activity;protein binding
gi|934152580|gb|KPM03397.1|	calcium ion transmembrane transport	endoplasmic reticulum;membrane	inositol 1,4,5-trisphosphate-sensitive calcium-release channel activity
gi|934152179|gb|KPM02996.1|	calcium ion transmembrane transport	integral component of membrane;sarcoplasmic reticulum membrane	calcium-transporting ATPase activity;ATP binding;metal ion binding
gi|934152116|gb|KPM02933.1|	calcium ion transmembrane transport	voltage-gated calcium channel complex	voltage-gated calcium channel activity;protein binding
gi|934151376|gb|KPM02200.1|	calcium ion transmembrane transport	voltage-gated calcium channel complex	voltage-gated calcium channel activity;protein binding
gi|934151324|gb|KPM02148.1|	calcium ion transmembrane transport	membrane	calcium channel activity
gi|934162732|gb|KPM10765.1|	calcium ion transport	membrane
gi|934160523|gb|KPM09238.1|	calcium ion transport	integral component of membrane	nucleotide binding;calcium-transporting ATPase activity;metal ion binding
gi|934156301|gb|KPM06315.1|	calcium ion transport		protein binding
gi|934151452|gb|KPM02269.1|	calcium ion transport		protein binding
gi|934153095|gb|KPM03912.1|	calcium ion transport;cell communication;transmembrane transport	integral component of membrane	calcium:sodium antiporter activity
gi|934152845|gb|KPM03662.1|	calcium ion transport;cell communication;transmembrane transport	integral component of membrane	calcium:sodium antiporter activity
gi|934159648|gb|KPM08661.1|	calcium ion transport;transmembrane transport	integral component of membrane	calcium:sodium antiporter activity
gi|934153094|gb|KPM03911.1|	calcium ion transport;transmembrane transport	integral component of membrane	calcium:sodium antiporter activity
gi|934152203|gb|KPM03020.1|	calcium-mediated signaling		nucleotide binding
gi|934156449|gb|KPM06405.1|	cAMP biosynthetic process	plasma membrane	adenylate cyclase activity
gi|934159825|gb|KPM08788.1|	canonical Wnt signaling pathway		protein binding;Wnt-activated receptor activity
gi|934164074|gb|KPM11675.1|	carbohydrate metabolic process		hydrolase activity, hydrolyzing O-glycosyl compounds
gi|934163647|gb|KPM11379.1|	carbohydrate metabolic process		beta-N-acetylhexosaminidase activity
gi|934163646|gb|KPM11378.1|	carbohydrate metabolic process		phosphotransferase activity, alcohol group as acceptor
gi|934163527|gb|KPM11296.1|	carbohydrate metabolic process		hydrolase activity, hydrolyzing O-glycosyl compounds
gi|934163256|gb|KPM11112.1|	carbohydrate metabolic process		beta-galactosidase activity
gi|934163087|gb|KPM10994.1|	carbohydrate metabolic process		intramolecular transferase activity, phosphotransferases
gi|934162698|gb|KPM10743.1|	carbohydrate metabolic process		phosphotransferase activity, alcohol group as acceptor
gi|934162011|gb|KPM10262.1|	carbohydrate metabolic process		hydrolase activity, hydrolyzing O-glycosyl compounds
gi|934161762|gb|KPM10092.1|	carbohydrate metabolic process		transferase activity, transferring glycosyl groups
gi|934161516|gb|KPM09918.1|	carbohydrate metabolic process		hydrolase activity, acting on carbon-nitrogen (but not peptide) bonds
gi|934161410|gb|KPM09843.1|	carbohydrate metabolic process		hydrolase activity, hydrolyzing O-glycosyl compounds
gi|934161023|gb|KPM09575.1|	carbohydrate metabolic process		hydrolase activity, acting on carbon-nitrogen (but not peptide) bonds
gi|934160782|gb|KPM09415.1|	carbohydrate metabolic process		hydrolase activity, hydrolyzing O-glycosyl compounds
gi|934160747|gb|KPM09395.1|	carbohydrate metabolic process		hydrolase activity, hydrolyzing O-glycosyl compounds
gi|934160541|gb|KPM09251.1|	carbohydrate metabolic process		transferase activity, transferring glycosyl groups
gi|934160012|gb|KPM08913.1|	carbohydrate metabolic process		hydrolase activity, hydrolyzing O-glycosyl compounds
gi|934160011|gb|KPM08912.1|	carbohydrate metabolic process		hydrolase activity, hydrolyzing O-glycosyl compounds
gi|934158524|gb|KPM07856.1|	carbohydrate metabolic process		fructose 1,6-bisphosphate 1-phosphatase activity
gi|934158426|gb|KPM07784.1|	carbohydrate metabolic process		hydrolase activity, hydrolyzing O-glycosyl compounds
gi|934158395|gb|KPM07761.1|	carbohydrate metabolic process		hydrolase activity, acting on carbon-nitrogen (but not peptide) bonds
gi|934158284|gb|KPM07688.1|	carbohydrate metabolic process	membrane	transferase activity, transferring hexosyl groups
gi|934157378|gb|KPM07047.1|	carbohydrate metabolic process		hydrolase activity, hydrolyzing O-glycosyl compounds
gi|934156759|gb|KPM06609.1|	carbohydrate metabolic process		phosphotransferase activity, alcohol group as acceptor
gi|934156349|gb|KPM06346.1|	carbohydrate metabolic process		intramolecular transferase activity, phosphotransferases
gi|934156278|gb|KPM06302.1|	carbohydrate metabolic process		catalytic activity
gi|934155095|gb|KPM05477.1|	carbohydrate metabolic process		hydrolase activity, hydrolyzing O-glycosyl compounds;carbohydrate binding
gi|934154183|gb|KPM04828.1|	carbohydrate metabolic process		hydrolase activity, hydrolyzing O-glycosyl compounds;carbohydrate binding
gi|934153357|gb|KPM04174.1|	carbohydrate metabolic process		beta-N-acetylhexosaminidase activity
gi|934153313|gb|KPM04130.1|	carbohydrate metabolic process		hydrolase activity, hydrolyzing O-glycosyl compounds;carbohydrate binding
gi|934153238|gb|KPM04055.1|	carbohydrate metabolic process		racemase and epimerase activity, acting on carbohydrates and derivatives
gi|934152044|gb|KPM02861.1|	carbohydrate metabolic process		beta-galactosidase activity
gi|934151375|gb|KPM02199.1|	carbohydrate metabolic process		transferase activity, transferring glycosyl groups
gi|934151339|gb|KPM02163.1|	carbohydrate metabolic process		hydrolase activity, acting on carbon-nitrogen (but not peptide) bonds
gi|934143585|gb|KPL94551.1|	carbohydrate metabolic process		phosphoacetylglucosamine mutase activity
gi|934164050|gb|KPM11657.1|	carbohydrate metabolic process;carbohydrate derivative biosynthetic process		glutamine-fructose-6-phosphate transaminase (isomerizing) activity;carbohydrate binding
gi|934163814|gb|KPM11497.1|	carbohydrate metabolic process;chitin catabolic process	extracellular region	chitinase activity;chitin binding
gi|934162222|gb|KPM10408.1|	carbohydrate metabolic process;chitin catabolic process		chitinase activity
gi|934159767|gb|KPM08736.1|	carbohydrate metabolic process;chitin catabolic process		chitinase activity
gi|934158516|gb|KPM07848.1|	carbohydrate metabolic process;chitin catabolic process	extracellular region	chitinase activity;chitin binding
gi|934158466|gb|KPM07813.1|	carbohydrate metabolic process;chitin catabolic process	extracellular region	chitinase activity;chitin binding
gi|934157993|gb|KPM07498.1|	carbohydrate metabolic process;chitin catabolic process		chitinase activity
gi|934157698|gb|KPM07295.1|	carbohydrate metabolic process;chitin catabolic process		chitinase activity
gi|934155824|gb|KPM05982.1|	carbohydrate metabolic process;chitin catabolic process	extracellular region	chitinase activity;chitin binding
gi|934163735|gb|KPM11442.1|	carbohydrate metabolic process;chitin metabolic process	extracellular region	protein binding;chitin binding;hydrolase activity, acting on carbon-nitrogen (but not peptide) bonds
gi|934161542|gb|KPM09937.1|	carbohydrate metabolic process;chitin metabolic process	extracellular region	chitin binding;hydrolase activity, acting on carbon-nitrogen (but not peptide) bonds
gi|934159735|gb|KPM08718.1|	carbohydrate metabolic process;chitin metabolic process	extracellular region	hydrolase activity, hydrolyzing O-glycosyl compounds;chitin binding
gi|934157494|gb|KPM07124.1|	carbohydrate metabolic process;chitin metabolic process	extracellular region	protein binding;chitin binding;hydrolase activity, acting on carbon-nitrogen (but not peptide) bonds
gi|934152564|gb|KPM03381.1|	carbohydrate metabolic process;chitin metabolic process	extracellular region	hydrolase activity, hydrolyzing O-glycosyl compounds;chitin binding
gi|934154485|gb|KPM05058.1|	carbohydrate metabolic process;glycerol-3-phosphate metabolic process		glycerol kinase activity
gi|934164583|gb|KPM12024.1|	carbohydrate metabolic process;malate metabolic process;oxidation-reduction process		L-malate dehydrogenase activity
gi|934154233|gb|KPM04864.1|	carbohydrate metabolic process;malate metabolic process;oxidation-reduction process		malate dehydrogenase activity;oxidoreductase activity, acting on the CH-OH group of donors, NAD or NADP as acceptor
gi|934153528|gb|KPM04345.1|	carbohydrate metabolic process;N-acetylglucosamine metabolic process		glucosamine-6-phosphate deaminase activity
gi|934162167|gb|KPM10371.1|	carbohydrate metabolic process;oxidation-reduction process		glycerol-3-phosphate dehydrogenase [NAD+] activity
gi|934159721|gb|KPM08709.1|	carbohydrate metabolic process;pentose-phosphate shunt	cytoplasm	sedoheptulose-7-phosphate:D-glyceraldehyde-3-phosphate glyceronetransferase activity
gi|934152415|gb|KPM03232.1|	carbohydrate metabolic process;pentose-phosphate shunt		6-phosphogluconolactonase activity
gi|934162555|gb|KPM10629.1|	carbohydrate metabolic process;protein phosphorylation;GDP-mannose biosynthetic process		mannose-6-phosphate isomerase activity;protein kinase activity;ATP binding;zinc ion binding
gi|934162543|gb|KPM10617.1|	carbohydrate metabolic process;proteolysis		metalloendopeptidase activity;zinc ion binding;transferase activity, transferring glycosyl groups
gi|934164549|gb|KPM12000.1|	carbohydrate metabolic process;sphingolipid metabolic process		glucosylceramidase activity;calcium ion binding
gi|934164096|gb|KPM11695.1|	carbohydrate transport	Golgi membrane;integral component of membrane	sugar:proton symporter activity
gi|934164092|gb|KPM11691.1|	carbohydrate transport	Golgi membrane;integral component of membrane	sugar:proton symporter activity
gi|934159662|gb|KPM08672.1|	carbohydrate transport	Golgi membrane;integral component of membrane	sugar:proton symporter activity
gi|934160106|gb|KPM08972.1|	carboxylic acid metabolic process		carboxy-lyase activity;pyridoxal phosphate binding
gi|934163688|gb|KPM11410.1|	catabolic process		zinc ion binding
gi|934163738|gb|KPM11445.1|	cation transport		cation transmembrane transporter activity
gi|934159788|gb|KPM08757.1|	cation transport	integral component of membrane	nucleotide binding;ATPase activity;metal ion binding
gi|934153369|gb|KPM04186.1|	cation transport		cation transmembrane transporter activity
gi|934153336|gb|KPM04153.1|	cation transport	integral component of membrane	nucleotide binding;ATPase activity;metal ion binding
gi|934154536|gb|KPM05094.1|	cation transport;oxidation-reduction process	integral component of membrane	nucleotide binding;oxidoreductase activity;ATPase activity;metal ion binding
gi|934162799|gb|KPM10809.1|	cation transport;transmembrane transport	integral component of membrane	solute:proton antiporter activity
gi|934161258|gb|KPM09729.1|	cation transport;transmembrane transport	integral component of membrane	cation transmembrane transporter activity
gi|934159488|gb|KPM08546.1|	cation transport;transmembrane transport	integral component of membrane	cation transmembrane transporter activity
gi|934155981|gb|KPM06093.1|	cation transport;transmembrane transport	integral component of membrane	cation transmembrane transporter activity
gi|934153036|gb|KPM03853.1|	cation transport;transmembrane transport	integral component of membrane	cation transmembrane transporter activity
gi|934153035|gb|KPM03852.1|	cation transport;transmembrane transport	integral component of membrane	cation transmembrane transporter activity
gi|934151966|gb|KPM02783.1|	caveola assembly
gi|934164649|gb|KPM12068.1|	cell adhesion	extracellular region	calcium ion binding;protein binding
gi|934163867|gb|KPM11532.1|	cell adhesion	membrane
gi|934163430|gb|KPM11235.1|	cell adhesion	membrane
gi|934163429|gb|KPM11234.1|	cell adhesion	membrane
gi|934163214|gb|KPM11081.1|	cell adhesion	integrin complex
gi|934162680|gb|KPM10728.1|	cell adhesion	integrin complex
gi|934162591|gb|KPM10664.1|	cell adhesion	integrin complex
gi|934159290|gb|KPM08410.1|	cell adhesion		cadherin binding;actin filament binding
gi|934157814|gb|KPM07370.1|	cell adhesion	membrane
gi|934156237|gb|KPM06276.1|	cell adhesion	membrane
gi|934156086|gb|KPM06179.1|	cell adhesion	membrane
gi|934156085|gb|KPM06178.1|	cell adhesion	membrane
gi|934153884|gb|KPM04620.1|	cell adhesion	membrane
gi|934153602|gb|KPM04419.1|	cell adhesion	extracellular matrix	structural molecule activity
gi|934152652|gb|KPM03469.1|	cell adhesion	membrane
gi|934151864|gb|KPM02681.1|	cell adhesion	membrane
gi|934151726|gb|KPM02543.1|	cell adhesion	membrane
gi|934142605|gb|KPL93578.1|	cell adhesion;actin cytoskeleton reorganization		actin binding
gi|934157694|gb|KPM07291.1|	cell adhesion;Rho protein signal transduction		actin filament binding
gi|934157693|gb|KPM07290.1|	cell adhesion;Rho protein signal transduction		actin filament binding
gi|934157692|gb|KPM07289.1|	cell adhesion;Rho protein signal transduction		actin filament binding
gi|934152377|gb|KPM03194.1|	cell adhesion;tissue regeneration	integral component of membrane
gi|934152260|gb|KPM03077.1|	cell communication	membrane
gi|934152745|gb|KPM03562.1|	cell communication;multicellular organismal development;intein-mediated protein splicing		peptidase activity
gi|934163523|gb|KPM11292.1|	cell cycle
gi|934161545|gb|KPM09939.1|	cell cycle		cyclin-dependent protein serine/threonine kinase regulator activity
gi|934153638|gb|KPM04455.1|	cell cycle	nucleus	protein binding;zinc ion binding
gi|934161898|gb|KPM10180.1|	cell cycle arrest		protein binding
gi|934160209|gb|KPM09040.1|	cell cycle arrest
gi|934157587|gb|KPM07193.1|	cell cycle arrest
gi|934150770|gb|KPM01597.1|	cell cycle arrest		calcium ion binding;protein binding
gi|934161761|gb|KPM10091.1|	cell morphogenesis;actin filament organization		actin binding
gi|934151357|gb|KPM02181.1|	cell morphogenesis;actin filament organization		actin binding
gi|934160925|gb|KPM09508.1|	cell morphogenesis;cytokinesis;regulation of Rho protein signal transduction;positive regulation of neuron differentiation	nucleus;cytoplasm	Rho guanyl-nucleotide exchange factor activity;GTPase activator activity
gi|934154871|gb|KPM05332.1|	cell morphogenesis;cytoskeleton organization		actin binding;GTPase activator activity
gi|934142617|gb|KPL93590.1|	cell morphogenesis;post-chaperonin tubulin folding pathway		tubulin binding
gi|934164313|gb|KPM11855.1|	cell redox homeostasis		electron carrier activity;protein disulfide oxidoreductase activity
gi|934163696|gb|KPM11416.1|	cell redox homeostasis		electron carrier activity;protein disulfide oxidoreductase activity
gi|934163415|gb|KPM11225.1|	cell redox homeostasis
gi|934161376|gb|KPM09818.1|	cell redox homeostasis
gi|934160592|gb|KPM09297.1|	cell redox homeostasis
gi|934159705|gb|KPM08698.1|	cell redox homeostasis		protein binding;electron carrier activity;protein disulfide oxidoreductase activity
gi|934159289|gb|KPM08409.1|	cell redox homeostasis		electron carrier activity;protein disulfide oxidoreductase activity
gi|934159195|gb|KPM08338.1|	cell redox homeostasis
gi|934157961|gb|KPM07477.1|	cell redox homeostasis	endoplasmic reticulum	isomerase activity
gi|934157108|gb|KPM06865.1|	cell redox homeostasis	endoplasmic reticulum	isomerase activity
gi|934156620|gb|KPM06526.1|	cell redox homeostasis
gi|934155464|gb|KPM05728.1|	cell redox homeostasis
gi|934152786|gb|KPM03603.1|	cell redox homeostasis	endoplasmic reticulum	isomerase activity
gi|934152469|gb|KPM03286.1|	cell redox homeostasis		isomerase activity
gi|934152243|gb|KPM03060.1|	cell redox homeostasis		electron carrier activity;protein disulfide oxidoreductase activity
gi|934151957|gb|KPM02774.1|	cell redox homeostasis
gi|934147013|gb|KPL97881.1|	cell redox homeostasis
gi|934159249|gb|KPM08384.1|	cell redox homeostasis;oxidation-reduction process		dihydrolipoyl dehydrogenase activity;flavin adenine dinucleotide binding
gi|934157608|gb|KPM07206.1|	cell redox homeostasis;oxidation-reduction process		oxidoreductase activity;protein dimerization activity;flavin adenine dinucleotide binding
gi|934151640|gb|KPM02457.1|	cell redox homeostasis;oxidation-reduction process		thioredoxin-disulfide reductase activity;flavin adenine dinucleotide binding
gi|934156442|gb|KPM06400.1|	cell surface receptor signaling pathway	membrane	transmembrane signaling receptor activity;protein binding
gi|934164668|gb|KPM12082.1|	cell surface receptor signaling pathway;G-protein coupled receptor signaling pathway	integral component of membrane	G-protein coupled receptor activity
gi|934163308|gb|KPM11149.1|	cell surface receptor signaling pathway;G-protein coupled receptor signaling pathway	integral component of membrane	G-protein coupled receptor activity
gi|934162359|gb|KPM10507.1|	cell surface receptor signaling pathway;G-protein coupled receptor signaling pathway	integral component of membrane	G-protein coupled receptor activity
gi|934162330|gb|KPM10488.1|	cell surface receptor signaling pathway;G-protein coupled receptor signaling pathway	integral component of membrane	G-protein coupled receptor activity;calcium ion binding;protein binding
gi|934155409|gb|KPM05693.1|	cell surface receptor signaling pathway;G-protein coupled receptor signaling pathway	integral component of membrane	G-protein coupled receptor activity
gi|934155408|gb|KPM05692.1|	cell surface receptor signaling pathway;G-protein coupled receptor signaling pathway	integral component of membrane	G-protein coupled receptor activity;diuretic hormone receptor activity
gi|934154124|gb|KPM04785.1|	cell surface receptor signaling pathway;G-protein coupled receptor signaling pathway	integral component of membrane	G-protein coupled receptor activity
gi|934153727|gb|KPM04512.1|	cell surface receptor signaling pathway;G-protein coupled receptor signaling pathway	integral component of membrane	G-protein coupled receptor activity
gi|934151971|gb|KPM02788.1|	cell surface receptor signaling pathway;G-protein coupled receptor signaling pathway	integral component of membrane	G-protein coupled receptor activity
gi|934146919|gb|KPL97789.1|	cell surface receptor signaling pathway;regulation of signaling	nucleus	phosphotyrosine binding;ubiquitin-protein transferase activity;signal transducer activity;calcium ion binding;zinc ion binding
gi|934157387|gb|KPM07051.1|	cell-cell signaling;multicellular organismal development
gi|934164007|gb|KPM11630.1|	cell-matrix adhesion		protein binding
gi|934159915|gb|KPM08846.1|	cell-matrix adhesion		calcium ion binding;protein binding
gi|934159851|gb|KPM08804.1|	cell-matrix adhesion		protein binding
gi|934155805|gb|KPM05967.1|	cellular aldehyde metabolic process;oxidation-reduction process		aldehyde dehydrogenase [NAD(P)+] activity
gi|934152328|gb|KPM03145.1|	cellular aldehyde metabolic process;oxidation-reduction process		aldehyde dehydrogenase [NAD(P)+] activity
gi|934162131|gb|KPM10342.1|	cellular amino acid metabolic process		carboxy-lyase activity;pyridoxal phosphate binding
gi|934158952|gb|KPM08135.1|	cellular amino acid metabolic process		carboxy-lyase activity;pyridoxal phosphate binding
gi|934154135|gb|KPM04791.1|	cellular amino acid metabolic process		carboxy-lyase activity;pyridoxal phosphate binding
gi|934161911|gb|KPM10192.1|	cellular amino acid metabolic process;biosynthetic process		transaminase activity;pyridoxal phosphate binding
gi|934153168|gb|KPM03985.1|	cellular amino acid metabolic process;biosynthetic process		transaminase activity;pyridoxal phosphate binding
gi|934151561|gb|KPM02378.1|	cellular amino acid metabolic process;biosynthetic process		transaminase activity;pyridoxal phosphate binding
gi|934161353|gb|KPM09795.1|	cellular amino acid metabolic process;oxidation-reduction process		oxidoreductase activity, acting on the CH-NH2 group of donors, NAD or NADP as acceptor
gi|934154882|gb|KPM05337.1|	cellular biosynthetic process
gi|934162578|gb|KPM10651.1|	cellular glucose homeostasis;carbohydrate phosphorylation		hexokinase activity;ATP binding;glucose binding
gi|934160159|gb|KPM09001.1|	cellular glucose homeostasis;carbohydrate phosphorylation		hexokinase activity;ATP binding;glucose binding
gi|934154853|gb|KPM05318.1|	cellular glucose homeostasis;carbohydrate phosphorylation		hexokinase activity;ATP binding;glucose binding
gi|934154852|gb|KPM05317.1|	cellular glucose homeostasis;carbohydrate phosphorylation		hexokinase activity;ATP binding;glucose binding
gi|934151699|gb|KPM02516.1|	cellular hypotonic salinity response;chloride transmembrane transport	integral component of plasma membrane	potassium:chloride symporter activity
gi|934158725|gb|KPM07980.1|	cellular lipid metabolic process		O-acyltransferase activity
gi|934158930|gb|KPM08118.1|	cellular metabolic process		folic acid binding;transferase activity
gi|934156390|gb|KPM06370.1|	cellular metabolic process
gi|934154896|gb|KPM05345.1|	cellular metabolic process
gi|934153817|gb|KPM04573.1|	cellular metabolic process
gi|934158249|gb|KPM07662.1|	cellular protein modification process		small protein activating enzyme activity
gi|934155919|gb|KPM06053.1|	cellular protein modification process		protein-L-isoaspartate (D-aspartate) O-methyltransferase activity
gi|934152468|gb|KPM03285.1|	cellular protein modification process
gi|934151524|gb|KPM02341.1|	cellular protein modification process		biotin-[acetyl-CoA-carboxylase] ligase activity
gi|934159428|gb|KPM08512.1|	cellular protein modification process;lipoate biosynthetic process	cytoplasm	octanoyltransferase activity
gi|934162092|gb|KPM10320.1|	cellular protein modification process;protein transport
gi|934160529|gb|KPM09243.1|	cellular response to DNA damage stimulus;regulation of mitochondrial membrane permeability involved in programmed necrotic cell death	mitochondrial matrix
gi|934160354|gb|KPM09136.1|	ceramide metabolic process	integral component of membrane	hydrolase activity, acting on carbon-nitrogen (but not peptide) bonds, in linear amides
gi|934156930|gb|KPM06727.1|	ceramide metabolic process	integral component of membrane	hydrolase activity, acting on carbon-nitrogen (but not peptide) bonds, in linear amides
gi|934163420|gb|KPM11228.1|	cGMP biosynthetic process;intracellular signal transduction		guanylate cyclase activity
gi|934152903|gb|KPM03720.1|	cGMP biosynthetic process;intracellular signal transduction		guanylate cyclase activity
gi|934162550|gb|KPM10624.1|	cGMP biosynthetic process;protein phosphorylation;intracellular signal transduction		guanylate cyclase activity;protein kinase activity;ATP binding
gi|934154368|gb|KPM04974.1|	cGMP biosynthetic process;protein phosphorylation;intracellular signal transduction	integral component of membrane	guanylate cyclase activity;protein kinase activity;ATP binding
gi|934151342|gb|KPM02166.1|	cGMP biosynthetic process;protein phosphorylation;intracellular signal transduction		guanylate cyclase activity;protein kinase activity;ATP binding
gi|934151325|gb|KPM02149.1|	cGMP biosynthetic process;protein phosphorylation;intracellular signal transduction		guanylate cyclase activity;protein kinase activity;ATP binding
gi|934163828|gb|KPM11506.1|	chitin metabolic process	extracellular region	chitin binding
gi|934162408|gb|KPM10538.1|	chitin metabolic process	proteinaceous extracellular matrix	metalloendopeptidase activity;serine-type endopeptidase inhibitor activity;protein binding;chitin binding;zinc ion binding
gi|934161021|gb|KPM09573.1|	chitin metabolic process	extracellular region	chitin binding
gi|934160882|gb|KPM09480.1|	chitin metabolic process	extracellular region	chitin binding
gi|934160451|gb|KPM09194.1|	chitin metabolic process	extracellular region	chitin binding
gi|934160099|gb|KPM08965.1|	chitin metabolic process	extracellular region	chitin binding
gi|934157979|gb|KPM07489.1|	chitin metabolic process	extracellular region	chitin binding
gi|934157895|gb|KPM07429.1|	chitin metabolic process	extracellular region	chitin binding
gi|934157707|gb|KPM07304.1|	chitin metabolic process	extracellular region	chitin binding
gi|934156350|gb|KPM06347.1|	chitin metabolic process	extracellular region	chitin binding
gi|934152976|gb|KPM03793.1|	chitin metabolic process	extracellular region	chitin binding
gi|934152622|gb|KPM03439.1|	chitin metabolic process	extracellular region	chitin binding
gi|934152251|gb|KPM03068.1|	chitin metabolic process	extracellular region	chitin binding
gi|934151337|gb|KPM02161.1|	chitin metabolic process	extracellular region	chitin binding
gi|934163703|gb|KPM11421.1|	chloride transport;transmembrane transport	membrane	voltage-gated chloride channel activity
gi|934162149|gb|KPM10356.1|	chloride transport;transmembrane transport	membrane	voltage-gated chloride channel activity
gi|934161283|gb|KPM09749.1|	chloride transport;transmembrane transport	membrane	catalytic activity;voltage-gated chloride channel activity
gi|934154154|gb|KPM04807.1|	cholesterol biosynthetic process	cytoplasm	phosphomevalonate kinase activity
gi|934153372|gb|KPM04189.1|	chromatin assembly or disassembly	nucleus
gi|934162619|gb|KPM10688.1|	chromatin modification	nucleus	protein binding;zinc ion binding
gi|934164414|gb|KPM11913.1|	chromatin organization;regulation of transcription, DNA-templated;spindle organization;centrosome organization	NuRD complex	DNA binding;protein binding;ATP binding;zinc ion binding;hydrolase activity, acting on acid anhydrides, in phosphorus-containing anhydrides
gi|934154505|gb|KPM05074.1|	chromatin organization;regulation of transcription, DNA-templated;spindle organization;centrosome organization	NuRD complex	DNA binding;ATP binding;zinc ion binding;hydrolase activity, acting on acid anhydrides, in phosphorus-containing anhydrides
gi|934154377|gb|KPM04980.1|	chromatin organization;spindle organization;centrosome organization	NuRD complex	protein binding;ATP binding;zinc ion binding
gi|934163636|gb|KPM11370.1|	chromatin remodeling	BAF-type complex
gi|934157661|gb|KPM07258.1|	chromatin remodeling	BAF-type complex	DNA binding
gi|934157295|gb|KPM06992.1|	chromatin remodeling	nuclear chromosome
gi|934151623|gb|KPM02440.1|	chromatin remodeling;regulation of transcription from RNA polymerase II promoter	BAF-type complex	DNA binding;protein binding
gi|934156791|gb|KPM06633.1|	chromatin remodeling;regulation of transcription, DNA-templated	SWI/SNF complex	ATP binding;ATPase activity;histone binding
gi|934159957|gb|KPM08880.1|	chromatin silencing at telomere;histone acetylation	nucleus	histone acetyltransferase activity
gi|934157624|gb|KPM07221.1|	chromosome organization	chromosome	protein binding;ATP binding
gi|934156584|gb|KPM06497.1|	chromosome organization	chromosome	protein binding;ATP binding
gi|934152111|gb|KPM02928.1|	citrate metabolic process		citrate (Si)-synthase activity
gi|934163044|gb|KPM10967.1|	clathrin coat assembly	clathrin-coated vesicle	1-phosphatidylinositol binding;clathrin binding
gi|934152566|gb|KPM03383.1|	clathrin-mediated endocytosis		GTPase activity;GTP binding
gi|934164378|gb|KPM11894.1|	CMP salvage;UMP salvage		ATP binding;nucleoside kinase activity
gi|934161478|gb|KPM09893.1|	cobalamin metabolic process
gi|934163645|gb|KPM11377.1|	coenzyme A biosynthetic process		dephospho-CoA kinase activity;ATP binding
gi|934156416|gb|KPM06385.1|	coenzyme A biosynthetic process		dephospho-CoA kinase activity;ATP binding
gi|934155234|gb|KPM05567.1|	coenzyme A biosynthetic process		pantothenate kinase activity;ATP binding
gi|934152668|gb|KPM03485.1|	copper ion homeostasis		copper ion binding
gi|934151501|gb|KPM02318.1|	copper ion transmembrane transport	integral component of membrane	copper ion transmembrane transporter activity
gi|934157890|gb|KPM07425.1|	copper ion transport;cellular copper ion homeostasis;respiratory chain complex IV assembly	mitochondrial inner membrane	copper ion binding
gi|934163119|gb|KPM11018.1|	cyclic nucleotide biosynthetic process;intracellular signal transduction		phosphorus-oxygen lyase activity
gi|934161385|gb|KPM09825.1|	cyclic nucleotide biosynthetic process;intracellular signal transduction		phosphorus-oxygen lyase activity
gi|934160415|gb|KPM09172.1|	cyclic nucleotide biosynthetic process;intracellular signal transduction		phosphorus-oxygen lyase activity
gi|934160414|gb|KPM09171.1|	cyclic nucleotide biosynthetic process;intracellular signal transduction		phosphorus-oxygen lyase activity
gi|934158940|gb|KPM08125.1|	cyclic nucleotide biosynthetic process;intracellular signal transduction		phosphorus-oxygen lyase activity
gi|934156450|gb|KPM06406.1|	cyclic nucleotide biosynthetic process;intracellular signal transduction		phosphorus-oxygen lyase activity
gi|934156448|gb|KPM06404.1|	cyclic nucleotide biosynthetic process;intracellular signal transduction		phosphorus-oxygen lyase activity
gi|934155203|gb|KPM05548.1|	cyclic nucleotide biosynthetic process;intracellular signal transduction		phosphorus-oxygen lyase activity
gi|934153787|gb|KPM04554.1|	cyclic nucleotide biosynthetic process;intracellular signal transduction		phosphorus-oxygen lyase activity
gi|934151300|gb|KPM02124.1|	cyclic nucleotide biosynthetic process;intracellular signal transduction		phosphorus-oxygen lyase activity
gi|934144764|gb|KPL95718.1|	cyclic nucleotide biosynthetic process;intracellular signal transduction		phosphorus-oxygen lyase activity
gi|934144763|gb|KPL95717.1|	cyclic nucleotide biosynthetic process;intracellular signal transduction		phosphorus-oxygen lyase activity
gi|934144760|gb|KPL95714.1|	cyclic nucleotide biosynthetic process;intracellular signal transduction		phosphorus-oxygen lyase activity
gi|934161445|gb|KPM09871.1|	cysteine biosynthetic process via cystathionine	cytoplasm	cystathionine beta-synthase activity
gi|934156959|gb|KPM06744.1|	cysteinyl-tRNA aminoacylation		cysteine-tRNA ligase activity;ATP binding
gi|934151646|gb|KPM02463.1|	cytidine deamination		cytidine deaminase activity;zinc ion binding
gi|934157584|gb|KPM07191.1|	cytoskeletal anchoring at plasma membrane;cell adhesion	ruffle;cytoskeleton;focal adhesion	structural constituent of cytoskeleton;actin filament binding
gi|934152392|gb|KPM03209.1|	cytoskeleton organization		actin binding;zinc ion binding
gi|934151403|gb|KPM02225.1|	cytoskeleton organization		actin filament binding
gi|934154392|gb|KPM04991.1|	D-amino acid catabolic process	cytoplasm	hydrolase activity, acting on ester bonds
gi|934159047|gb|KPM08229.1|	D-amino acid metabolic process;oxidation-reduction process		D-amino-acid oxidase activity;FAD binding
gi|934158499|gb|KPM07837.1|	D-ribose metabolic process		ribokinase activity
gi|934152805|gb|KPM03622.1|	deadenylation-dependent decapping of nuclear-transcribed mRNA		hydrolase activity
gi|934152347|gb|KPM03164.1|	deoxyribonucleoside diphosphate metabolic process;oxidation-reduction process		oxidoreductase activity
gi|934159238|gb|KPM08375.1|	deoxyribonucleotide catabolic process	cytoplasm	deoxyribose-phosphate aldolase activity
gi|934162956|gb|KPM10908.1|	dephosphorylation		phosphatase activity
gi|934162794|gb|KPM10806.1|	developmental process		protein binding
gi|934162763|gb|KPM10784.1|	dicarboxylic acid transport	membrane	sodium:dicarboxylate symporter activity
gi|934158378|gb|KPM07749.1|	dicarboxylic acid transport	membrane	sodium:dicarboxylate symporter activity
gi|934157524|gb|KPM07150.1|	dicarboxylic acid transport	membrane	sodium:dicarboxylate symporter activity
gi|934156412|gb|KPM06382.1|	dicarboxylic acid transport	membrane	sodium:dicarboxylate symporter activity
gi|934156184|gb|KPM06243.1|	dicarboxylic acid transport	membrane	sodium:dicarboxylate symporter activity
gi|934153454|gb|KPM04271.1|	dicarboxylic acid transport	membrane	sodium:dicarboxylate symporter activity
gi|934156520|gb|KPM06450.1|	DNA catabolic process, endonucleolytic	chromosome	DNA binding;catalytic activity;ATP binding
gi|934152599|gb|KPM03416.1|	DNA damage checkpoint	checkpoint clamp complex
gi|934155597|gb|KPM05823.1|	DNA damage checkpoint;DNA repair	nucleolus;checkpoint clamp complex
gi|934157623|gb|KPM07220.1|	DNA metabolic process		DNA binding;nuclease activity
gi|934152910|gb|KPM03727.1|	DNA metabolic process		deoxyribonuclease II activity
gi|934152909|gb|KPM03726.1|	DNA metabolic process		deoxyribonuclease II activity
gi|934158304|gb|KPM07700.1|	DNA metabolic process;mitotic chromosome condensation	condensin complex	deoxyribonuclease II activity;protein binding;ATP binding
gi|934161271|gb|KPM09741.1|	DNA recombination		nucleic acid binding;ATP binding;ATP-dependent helicase activity
gi|934160818|gb|KPM09437.1|	DNA recombination		nucleic acid binding;ATP binding;ATP-dependent helicase activity;zinc ion binding
gi|934159597|gb|KPM08625.1|	DNA recombination		nucleic acid binding;ATP binding;ATP-dependent helicase activity
gi|934153423|gb|KPM04240.1|	DNA recombination		ATP-dependent helicase activity
gi|934164587|gb|KPM12027.1|	DNA repair	nucleus
gi|934164084|gb|KPM11683.1|	DNA repair		DNA binding;ATP binding;DNA-dependent ATPase activity
gi|934164083|gb|KPM11682.1|	DNA repair		DNA binding;ATP binding;DNA-dependent ATPase activity
gi|934161220|gb|KPM09706.1|	DNA repair		damaged DNA binding
gi|934160792|gb|KPM09422.1|	DNA repair		nuclease activity
gi|934160351|gb|KPM09134.1|	DNA repair		DNA binding;ATP binding;DNA-dependent ATPase activity
gi|934160116|gb|KPM08977.1|	DNA repair		DNA binding;5'-3' exodeoxyribonuclease activity
gi|934159048|gb|KPM08230.1|	DNA repair	nucleus	damaged DNA binding;endonuclease activity
gi|934158508|gb|KPM07844.1|	DNA repair	nucleus	phosphoric diester hydrolase activity
gi|934157726|gb|KPM07317.1|	DNA repair
gi|934156415|gb|KPM06384.1|	DNA repair		DNA binding;nuclease activity
gi|934155982|gb|KPM06094.1|	DNA repair		nuclease activity;zinc ion binding
gi|934155233|gb|KPM05566.1|	DNA repair
gi|934154712|gb|KPM05216.1|	DNA repair		catalytic activity;protein binding
gi|934153201|gb|KPM04018.1|	DNA repair		protein binding;zinc ion binding
gi|934160683|gb|KPM09357.1|	DNA repair;biosynthetic process;aromatic amino acid family metabolic process		DNA binding;DNA-directed DNA polymerase activity;L-tyrosine:2-oxoglutarate aminotransferase activity;pyridoxal phosphate binding
gi|934155806|gb|KPM05968.1|	DNA repair;chromatin remodeling;histone H4 acetylation;histone H2A acetylation;negative regulation of transcription, DNA-templated	NuA4 histone acetyltransferase complex
gi|934154857|gb|KPM05321.1|	DNA repair;chromatin remodeling;regulation of transcription, DNA-templated	Ino80 complex;NuA4 histone acetyltransferase complex
gi|934145967|gb|KPL96891.1|	DNA repair;chromatin remodeling;regulation of transcription, DNA-templated	Ino80 complex;NuA4 histone acetyltransferase complex
gi|934161672|gb|KPM10025.1|	DNA repair;DNA recombination;DNA biosynthetic process		DNA binding;DNA ligase (ATP) activity;ATP binding
gi|934162688|gb|KPM10733.1|	DNA repair;mitotic sister chromatid cohesion	cohesin core heterodimer	chromatin binding;protein binding;ATP binding
gi|934162382|gb|KPM10520.1|	DNA repair;mitotic sister chromatid cohesion	cohesin core heterodimer	chromatin binding;protein binding;ATP binding
gi|934154979|gb|KPM05406.1|	DNA repair;mitotic sister chromatid cohesion	cohesin core heterodimer	chromatin binding
gi|934154856|gb|KPM05320.1|	DNA repair;oxidation-reduction process		oxidoreductase activity
gi|934163030|gb|KPM10960.1|	DNA replication	origin recognition complex;nucleus
gi|934160967|gb|KPM09541.1|	DNA replication	nucleus
gi|934160916|gb|KPM09504.1|	DNA replication		DNA binding;ATP binding
gi|934159061|gb|KPM08242.1|	DNA replication		single-stranded DNA binding;ATP binding;5'-3' DNA helicase activity
gi|934159046|gb|KPM08228.1|	DNA replication		DNA binding;DNA-directed DNA polymerase activity
gi|934158784|gb|KPM08022.1|	DNA replication		DNA binding
gi|934158191|gb|KPM07620.1|	DNA replication		DNA binding;DNA-directed DNA polymerase activity
gi|934155908|gb|KPM06042.1|	DNA replication		single-stranded DNA binding
gi|934155123|gb|KPM05494.1|	DNA replication	origin recognition complex;nucleus
gi|934153911|gb|KPM04638.1|	DNA replication	nucleus
gi|934152949|gb|KPM03766.1|	DNA replication		DNA binding;DNA-directed DNA polymerase activity
gi|934150774|gb|KPM01601.1|	DNA replication	gamma DNA polymerase complex	DNA binding;DNA-directed DNA polymerase activity;3'-5' exonuclease activity
gi|934149027|gb|KPL99863.1|	DNA replication		DNA binding;ATP binding
gi|934164462|gb|KPM11948.1|	DNA replication initiation	MCM complex	DNA binding;DNA helicase activity;ATP binding
gi|934163219|gb|KPM11085.1|	DNA replication initiation
gi|934159135|gb|KPM08292.1|	DNA replication initiation		nucleotide binding;nucleoside binding;DNA binding;DNA-directed DNA polymerase activity;3'-5' exonuclease activity
gi|934158828|gb|KPM08052.1|	DNA replication initiation	nucleus;MCM complex	DNA binding;DNA helicase activity;ATP binding
gi|934157992|gb|KPM07497.1|	DNA replication initiation	nucleus;MCM complex	DNA binding;DNA helicase activity;ATP binding
gi|934153086|gb|KPM03903.1|	DNA replication initiation	nucleus;MCM complex	DNA helicase activity;chromatin binding;DNA replication origin binding;ATP binding
gi|934151712|gb|KPM02529.1|	DNA replication initiation	nucleus;MCM complex	DNA binding;DNA helicase activity;ATP binding
gi|934146687|gb|KPL97562.1|	DNA replication initiation	nucleus;MCM complex	DNA binding;DNA helicase activity;ATP binding
gi|934162701|gb|KPM10745.1|	DNA replication, Okazaki fragment processing		5'-flap endonuclease activity;single-stranded DNA-dependent ATPase activity
gi|934158456|gb|KPM07803.1|	DNA replication, synthesis of RNA primer		DNA primase activity
gi|934156846|gb|KPM06674.1|	DNA replication, synthesis of RNA primer		DNA primase activity
gi|934152360|gb|KPM03177.1|	DNA replication;cell adhesion	membrane	DNA binding;ATP binding
gi|934157658|gb|KPM07255.1|	DNA replication;DNA repair	DNA replication factor C complex	DNA clamp loader activity;ATP binding
gi|934162812|gb|KPM10819.1|	DNA replication;DNA repair;DNA recombination	nucleus	DNA binding
gi|934154555|gb|KPM05107.1|	DNA replication;DNA repair;DNA recombination	nucleus	DNA binding
gi|934154895|gb|KPM05344.1|	DNA replication;oxidation-reduction process		ribonucleoside-diphosphate reductase activity, thioredoxin disulfide as acceptor;ATP binding
gi|934156646|gb|KPM06542.1|	DNA replication;regulation of transcription, DNA-templated	nucleus	transcription factor activity, sequence-specific DNA binding
gi|934164539|gb|KPM11992.1|	DNA topological change		DNA binding;DNA topoisomerase type II (ATP-hydrolyzing) activity;ATP binding
gi|934164498|gb|KPM11970.1|	DNA topological change		DNA binding;DNA topoisomerase type I activity
gi|934159528|gb|KPM08572.1|	DNA topological change		DNA binding;DNA topoisomerase type I activity
gi|934156417|gb|KPM06386.1|	DNA topological change	chromosome	DNA binding;DNA topoisomerase type I activity;DNA topoisomerase type II (ATP-hydrolyzing) activity
gi|934150555|gb|KPM01383.1|	DNA topological change		DNA binding;DNA topoisomerase type II (ATP-hydrolyzing) activity;ATP binding
gi|934159199|gb|KPM08342.1|	DNA-dependent DNA replication		DNA binding;DNA-directed DNA polymerase activity
gi|934163413|gb|KPM11223.1|	DNA-templated transcription, initiation		protein heterodimerization activity
gi|934161045|gb|KPM09591.1|	DNA-templated transcription, initiation	nucleus	protein heterodimerization activity
gi|934159748|gb|KPM08724.1|	DNA-templated transcription, initiation	nucleosome;nucleus	DNA binding;protein heterodimerization activity
gi|934159400|gb|KPM08484.1|	DNA-templated transcription, initiation		DNA binding
gi|934159338|gb|KPM08440.1|	DNA-templated transcription, initiation	nucleosome;nucleus	DNA binding;protein heterodimerization activity
gi|934158546|gb|KPM07868.1|	DNA-templated transcription, initiation		DNA binding
gi|934156656|gb|KPM06549.1|	DNA-templated transcription, initiation		DNA binding
gi|934155081|gb|KPM05467.1|	DNA-templated transcription, initiation	nucleosome;nucleus	DNA binding;protein heterodimerization activity
gi|934154068|gb|KPM04748.1|	DNA-templated transcription, initiation	nucleus
gi|934153466|gb|KPM04283.1|	DNA-templated transcription, initiation	transcription factor TFIID complex	protein heterodimerization activity
gi|934162160|gb|KPM10365.1|	DNA-templated transcription, initiation;regulation of sequence-specific DNA binding transcription factor activity	nucleus	protein heterodimerization activity
gi|934159085|gb|KPM08259.1|	DNA-templated transcription, initiation;regulation of transcription, DNA-templated		zinc ion binding;TBP-class protein binding
gi|934154993|gb|KPM05411.1|	DNA-templated transcription, initiation;regulation of transcription, DNA-templated	transcription factor TFIID complex	transcription factor activity, sequence-specific DNA binding;protein heterodimerization activity
gi|934145886|gb|KPL96821.1|	DNA-templated transcription, initiation;transcription elongation from RNA polymerase II promoter;histone modification	Cdc73/Paf1 complex	DNA binding
gi|934156074|gb|KPM06167.1|	dolichol-linked oligosaccharide biosynthetic process	endoplasmic reticulum membrane	dolichyl-phosphate-glucose-glycolipid alpha-glucosyltransferase activity
gi|934149592|gb|KPM00425.1|	double-strand break repair via homologous recombination	Smc5-Smc6 complex
gi|934146693|gb|KPL97568.1|	double-strand break repair via homologous recombination	Smc5-Smc6 complex	zinc ion binding;SUMO transferase activity
gi|934164483|gb|KPM11958.1|	double-strand break repair via homologous recombination;chromosome organization	Smc5-Smc6 complex	protein binding;ATP binding
gi|934161204|gb|KPM09697.1|	double-strand break repair via homologous recombination;cytokinesis		phosphatidylinositol-3-phosphate binding;metal ion binding
gi|934148101|gb|KPL98948.1|	double-strand break repair via homologous recombination;homologous recombination-dependent replication fork processing		recombinase activity;double-stranded DNA binding;single-stranded DNA binding;ATP binding;DNA-dependent ATPase activity
gi|934157893|gb|KPM07428.1|	drug transport;transmembrane transport	integral component of membrane	drug transmembrane transporter activity
gi|934159929|gb|KPM08860.1|	dTDP biosynthetic process		thymidylate kinase activity;ATP binding
gi|934152972|gb|KPM03789.1|	dTMP biosynthetic process		thymidylate synthase activity
gi|934149026|gb|KPL99862.1|	electron transport chain		oxidoreductase activity, acting on NAD(P)H
gi|934142378|gb|KPL93356.1|	electron transport chain	integral component of membrane	cytochrome-c oxidase activity;copper ion binding
gi|934156182|gb|KPM06241.1|	embryonic body morphogenesis;single organismal cell-cell adhesion;regulation of actin cytoskeleton organization	cell-cell adherens junction	cadherin binding
gi|934151862|gb|KPM02679.1|	endocytic recycling		calcium ion binding;protein binding;GTP binding
gi|934164123|gb|KPM11721.1|	endocytosis		actin binding;clathrin binding
gi|934164121|gb|KPM11719.1|	endocytosis		phospholipid binding;clathrin binding
gi|934164120|gb|KPM11718.1|	endocytosis		phospholipid binding;clathrin binding
gi|934163665|gb|KPM11392.1|	endocytosis	actin cortical patch	calcium ion binding;protein binding
gi|934162001|gb|KPM10255.1|	endocytosis
gi|934153320|gb|KPM04137.1|	endocytosis	membrane
gi|934152868|gb|KPM03685.1|	endocytosis	cytoplasm	protein binding
gi|934152755|gb|KPM03572.1|	endocytosis	clathrin coat of endocytic vesicle
gi|934151312|gb|KPM02136.1|	endoplasmic reticulum organization	endoplasmic reticulum membrane
gi|934161151|gb|KPM09661.1|	ephrin receptor signaling pathway		protein binding
gi|934161750|gb|KPM10084.1|	ER to Golgi vesicle-mediated transport	cis-Golgi network
gi|934159801|gb|KPM08769.1|	ER to Golgi vesicle-mediated transport	intracellular
gi|934159398|gb|KPM08482.1|	ER to Golgi vesicle-mediated transport	intracellular
gi|934153277|gb|KPM04094.1|	ER to Golgi vesicle-mediated transport	Golgi membrane;cis-Golgi network;integral component of membrane
gi|934142614|gb|KPL93587.1|	ER to Golgi vesicle-mediated transport;endoplasmic reticulum-Golgi intermediate compartment organization;autophagosome maturation	membrane	SNARE binding
gi|934152575|gb|KPM03392.1|	establishment of localization by movement along microtubule	dynactin complex	dynein binding
gi|934152732|gb|KPM03549.1|	ethanol oxidation		zinc ion binding;S-(hydroxymethyl)glutathione dehydrogenase activity
gi|934157129|gb|KPM06885.1|	exocytosis	synaptic vesicle;membrane	Rab GTPase binding
gi|934156072|gb|KPM06165.1|	exocytosis	exocyst
gi|934155004|gb|KPM05419.1|	exocytosis	exocyst
gi|934152422|gb|KPM03239.1|	exocytosis;vesicle docking	cytoplasm
gi|934153414|gb|KPM04231.1|	fatty acid beta-oxidation	peroxisome	acyl-CoA oxidase activity
gi|934152033|gb|KPM02850.1|	fatty acid beta-oxidation	mitochondrial fatty acid beta-oxidation multienzyme complex	3-hydroxyacyl-CoA dehydrogenase activity;enoyl-CoA hydratase activity
gi|934162298|gb|KPM10461.1|	fatty acid biosynthetic process		transferase activity, transferring acyl groups other than amino-acyl groups
gi|934161606|gb|KPM09985.1|	fatty acid biosynthetic process		malonyl-CoA decarboxylase activity
gi|934159684|gb|KPM08684.1|	fatty acid biosynthetic process		long-chain fatty acid-CoA ligase activity
gi|934156985|gb|KPM06759.1|	fatty acid biosynthetic process
gi|934155054|gb|KPM05448.1|	fatty acid biosynthetic process
gi|934153155|gb|KPM03972.1|	fatty acid biosynthetic process		acetyl-CoA carboxylase activity;biotin carboxylase activity;ATP binding;metal ion binding
gi|934158915|gb|KPM08107.1|	fatty acid biosynthetic process;oxidation-reduction process		iron ion binding;oxidoreductase activity
gi|934154286|gb|KPM04906.1|	fatty acid biosynthetic process;oxidation-reduction process		iron ion binding;oxidoreductase activity
gi|934162795|gb|KPM10807.1|	fatty acid metabolic process;oxidation-reduction process		3-hydroxyacyl-CoA dehydrogenase activity;NAD+ binding
gi|934162296|gb|KPM10459.1|	fatty acid metabolic process;oxidation-reduction process		3-hydroxyacyl-CoA dehydrogenase activity
gi|934157079|gb|KPM06839.1|	fatty acid metabolic process;oxidation-reduction process		3-hydroxyacyl-CoA dehydrogenase activity
gi|934156477|gb|KPM06424.1|	fatty acid metabolic process;oxidation-reduction process	peroxisome	acyl-CoA dehydrogenase activity;acyl-CoA oxidase activity;flavin adenine dinucleotide binding
gi|934156491|gb|KPM06432.1|	fatty acid transmembrane transport	integral component of peroxisomal membrane	ATP binding;ATPase activity, coupled to transmembrane movement of substances
gi|934164692|gb|KPM12096.1|	folic acid-containing compound biosynthetic process;oxidation-reduction process		methylenetetrahydrofolate dehydrogenase (NADP+) activity
gi|934161577|gb|KPM09960.1|	folic acid-containing compound biosynthetic process;oxidation-reduction process		methylenetetrahydrofolate dehydrogenase (NADP+) activity
gi|934159391|gb|KPM08475.1|	formaldehyde catabolic process		S-formylglutathione hydrolase activity
gi|934162914|gb|KPM10881.1|	fructose 6-phosphate metabolic process;glycolytic process		6-phosphofructokinase activity
gi|934153442|gb|KPM04259.1|	fructose 6-phosphate metabolic process;glycolytic process	cytoplasm	6-phosphofructokinase activity;ATP binding
gi|934147490|gb|KPL98347.1|	fructose metabolic process;fructose 2,6-bisphosphate metabolic process		6-phosphofructo-2-kinase activity;ATP binding
gi|934161666|gb|KPM10021.1|	fucose metabolic process		alpha-L-fucosidase activity
gi|934164404|gb|KPM11908.1|	G-protein coupled receptor signaling pathway	integral component of membrane	G-protein coupled receptor activity
gi|934164403|gb|KPM11907.1|	G-protein coupled receptor signaling pathway	integral component of membrane	G-protein coupled receptor activity
gi|934164283|gb|KPM11835.1|	G-protein coupled receptor signaling pathway	integral component of membrane	G-protein coupled receptor activity
gi|934164214|gb|KPM11787.1|	G-protein coupled receptor signaling pathway	integral component of membrane	vasopressin receptor activity
gi|934163858|gb|KPM11525.1|	G-protein coupled receptor signaling pathway	integral component of membrane	G-protein coupled receptor activity
gi|934163857|gb|KPM11524.1|	G-protein coupled receptor signaling pathway	integral component of membrane	G-protein coupled receptor activity
gi|934163839|gb|KPM11514.1|	G-protein coupled receptor signaling pathway	integral component of membrane	G-protein coupled receptor activity
gi|934163654|gb|KPM11384.1|	G-protein coupled receptor signaling pathway	integral component of membrane	G-protein coupled receptor activity
gi|934163652|gb|KPM11382.1|	G-protein coupled receptor signaling pathway	integral component of membrane	G-protein coupled receptor activity
gi|934163337|gb|KPM11168.1|	G-protein coupled receptor signaling pathway	integral component of membrane	neuropeptide Y receptor activity
gi|934163247|gb|KPM11107.1|	G-protein coupled receptor signaling pathway	integral component of membrane	neuropeptide Y receptor activity
gi|934163127|gb|KPM11021.1|	G-protein coupled receptor signaling pathway	integral component of membrane	octopamine receptor activity
gi|934162885|gb|KPM10864.1|	G-protein coupled receptor signaling pathway	integral component of membrane	protein-hormone receptor activity
gi|934162650|gb|KPM10707.1|	G-protein coupled receptor signaling pathway	integral component of membrane	G-protein coupled receptor activity
gi|934162629|gb|KPM10695.1|	G-protein coupled receptor signaling pathway		GTPase activity;signal transducer activity;guanyl nucleotide binding;G-protein beta/gamma-subunit complex binding
gi|934162628|gb|KPM10694.1|	G-protein coupled receptor signaling pathway		GTPase activity;signal transducer activity;guanyl nucleotide binding;G-protein beta/gamma-subunit complex binding
gi|934162608|gb|KPM10677.1|	G-protein coupled receptor signaling pathway	integral component of membrane	G-protein coupled receptor activity
gi|934162499|gb|KPM10590.1|	G-protein coupled receptor signaling pathway	integral component of membrane	G-protein coupled receptor activity
gi|934162282|gb|KPM10450.1|	G-protein coupled receptor signaling pathway	integral component of membrane	G-protein coupled receptor activity
gi|934162137|gb|KPM10348.1|	G-protein coupled receptor signaling pathway	integral component of membrane	G-protein coupled receptor activity
gi|934162133|gb|KPM10344.1|	G-protein coupled receptor signaling pathway		G-protein coupled receptor binding;GTPase activity;signal transducer activity;GTP binding;G-protein beta/gamma-subunit complex binding
gi|934161854|gb|KPM10155.1|	G-protein coupled receptor signaling pathway	integral component of membrane	G-protein coupled receptor activity
gi|934161837|gb|KPM10143.1|	G-protein coupled receptor signaling pathway	integral component of membrane	G-protein coupled receptor activity
gi|934161673|gb|KPM10026.1|	G-protein coupled receptor signaling pathway	integral component of membrane	G-protein coupled receptor activity
gi|934161419|gb|KPM09849.1|	G-protein coupled receptor signaling pathway	integral component of membrane	G-protein coupled receptor activity
gi|934161408|gb|KPM09841.1|	G-protein coupled receptor signaling pathway	integral component of membrane	G-protein coupled receptor activity
gi|934160849|gb|KPM09459.1|	G-protein coupled receptor signaling pathway		GTPase activity;signal transducer activity;guanyl nucleotide binding;G-protein beta/gamma-subunit complex binding
gi|934160743|gb|KPM09394.1|	G-protein coupled receptor signaling pathway	integral component of membrane	G-protein coupled receptor activity
gi|934160530|gb|KPM09244.1|	G-protein coupled receptor signaling pathway	heterotrimeric G-protein complex	signal transducer activity
gi|934160486|gb|KPM09213.1|	G-protein coupled receptor signaling pathway	integral component of membrane	G-protein coupled receptor activity
gi|934160374|gb|KPM09147.1|	G-protein coupled receptor signaling pathway	integral component of membrane	G-protein coupled receptor activity
gi|934160256|gb|KPM09073.1|	G-protein coupled receptor signaling pathway	heterotrimeric G-protein complex	signal transducer activity
gi|934159980|gb|KPM08898.1|	G-protein coupled receptor signaling pathway	integral component of membrane	G-protein coupled receptor activity
gi|934159707|gb|KPM08699.1|	G-protein coupled receptor signaling pathway	integral component of membrane	G-protein coupled receptor activity
gi|934159553|gb|KPM08595.1|	G-protein coupled receptor signaling pathway	integral component of membrane	G-protein coupled receptor activity
gi|934159115|gb|KPM08277.1|	G-protein coupled receptor signaling pathway	integral component of membrane	protein binding;protein-hormone receptor activity
gi|934159051|gb|KPM08233.1|	G-protein coupled receptor signaling pathway	integral component of membrane	G-protein coupled receptor activity
gi|934158483|gb|KPM07827.1|	G-protein coupled receptor signaling pathway	integral component of membrane	G-protein coupled receptor activity
gi|934158362|gb|KPM07738.1|	G-protein coupled receptor signaling pathway	integral component of membrane	G-protein coupled receptor activity
gi|934158361|gb|KPM07737.1|	G-protein coupled receptor signaling pathway	integral component of membrane	G-protein coupled receptor activity
gi|934158341|gb|KPM07725.1|	G-protein coupled receptor signaling pathway	integral component of membrane	G-protein coupled peptide receptor activity
gi|934158340|gb|KPM07724.1|	G-protein coupled receptor signaling pathway	integral component of membrane	G-protein coupled receptor activity
gi|934157493|gb|KPM07123.1|	G-protein coupled receptor signaling pathway	integral component of membrane	G-protein coupled receptor activity
gi|934157438|gb|KPM07089.1|	G-protein coupled receptor signaling pathway	integral component of membrane	G-protein coupled receptor activity
gi|934156767|gb|KPM06614.1|	G-protein coupled receptor signaling pathway	integral component of membrane	G-protein coupled receptor activity
gi|934156608|gb|KPM06518.1|	G-protein coupled receptor signaling pathway	integral component of membrane	G-protein coupled GABA receptor activity
gi|934156504|gb|KPM06441.1|	G-protein coupled receptor signaling pathway	integral component of membrane	G-protein coupled receptor activity
gi|934156503|gb|KPM06440.1|	G-protein coupled receptor signaling pathway	integral component of membrane	G-protein coupled receptor activity
gi|934156428|gb|KPM06394.1|	G-protein coupled receptor signaling pathway	integral component of membrane	G-protein coupled receptor activity
gi|934156382|gb|KPM06365.1|	G-protein coupled receptor signaling pathway	integral component of membrane	G-protein coupled receptor activity
gi|934156090|gb|KPM06183.1|	G-protein coupled receptor signaling pathway	integral component of membrane	G-protein coupled receptor activity
gi|934155454|gb|KPM05722.1|	G-protein coupled receptor signaling pathway	integral component of membrane	G-protein coupled receptor activity
gi|934155435|gb|KPM05712.1|	G-protein coupled receptor signaling pathway	integral component of membrane	G-protein coupled receptor activity
gi|934155321|gb|KPM05630.1|	G-protein coupled receptor signaling pathway	integral component of membrane	G-protein coupled receptor activity
gi|934155269|gb|KPM05592.1|	G-protein coupled receptor signaling pathway	integral component of membrane	G-protein coupled receptor activity
gi|934155268|gb|KPM05591.1|	G-protein coupled receptor signaling pathway	integral component of membrane	G-protein coupled receptor activity
gi|934154928|gb|KPM05369.1|	G-protein coupled receptor signaling pathway	integral component of membrane	neuropeptide Y receptor activity
gi|934154920|gb|KPM05361.1|	G-protein coupled receptor signaling pathway	integral component of membrane	neuropeptide receptor activity
gi|934154699|gb|KPM05210.1|	G-protein coupled receptor signaling pathway	integral component of membrane	G-protein coupled receptor activity
gi|934154592|gb|KPM05134.1|	G-protein coupled receptor signaling pathway		GTPase activity;signal transducer activity;GTP binding;G-protein beta/gamma-subunit complex binding
gi|934154591|gb|KPM05133.1|	G-protein coupled receptor signaling pathway		GTPase activity;signal transducer activity;GTP binding;G-protein beta/gamma-subunit complex binding
gi|934154552|gb|KPM05105.1|	G-protein coupled receptor signaling pathway	integral component of membrane	G-protein coupled receptor activity
gi|934154513|gb|KPM05079.1|	G-protein coupled receptor signaling pathway	integral component of membrane	octopamine receptor activity
gi|934154186|gb|KPM04829.1|	G-protein coupled receptor signaling pathway	integral component of membrane	G-protein coupled receptor activity
gi|934154059|gb|KPM04744.1|	G-protein coupled receptor signaling pathway	integral component of membrane	G-protein coupled receptor activity
gi|934153673|gb|KPM04478.1|	G-protein coupled receptor signaling pathway	integral component of membrane	G-protein coupled receptor activity
gi|934153186|gb|KPM04003.1|	G-protein coupled receptor signaling pathway	integral component of membrane	G-protein coupled receptor activity
gi|934153182|gb|KPM03999.1|	G-protein coupled receptor signaling pathway	integral component of membrane	G-protein coupled receptor activity
gi|934153105|gb|KPM03922.1|	G-protein coupled receptor signaling pathway	integral component of membrane	G-protein coupled receptor activity
gi|934153037|gb|KPM03854.1|	G-protein coupled receptor signaling pathway	integral component of membrane	G-protein coupled receptor activity
gi|934152967|gb|KPM03784.1|	G-protein coupled receptor signaling pathway	integral component of membrane	G-protein coupled receptor activity
gi|934152769|gb|KPM03586.1|	G-protein coupled receptor signaling pathway	integral component of membrane	opioid receptor activity
gi|934152331|gb|KPM03148.1|	G-protein coupled receptor signaling pathway		GTPase activity;signal transducer activity;guanyl nucleotide binding;G-protein beta/gamma-subunit complex binding
gi|934152217|gb|KPM03034.1|	G-protein coupled receptor signaling pathway	integral component of membrane	G-protein coupled receptor activity
gi|934152125|gb|KPM02942.1|	G-protein coupled receptor signaling pathway	integral component of membrane	thyrotropin-releasing hormone receptor activity
gi|934152053|gb|KPM02870.1|	G-protein coupled receptor signaling pathway		GTPase activity;signal transducer activity;guanyl nucleotide binding;G-protein beta/gamma-subunit complex binding
gi|934151978|gb|KPM02795.1|	G-protein coupled receptor signaling pathway	integral component of membrane	G-protein coupled receptor activity
gi|934151929|gb|KPM02746.1|	G-protein coupled receptor signaling pathway	integral component of membrane	G-protein coupled receptor activity
gi|934151820|gb|KPM02637.1|	G-protein coupled receptor signaling pathway	integral component of membrane	G-protein coupled receptor activity
gi|934151766|gb|KPM02583.1|	G-protein coupled receptor signaling pathway	integral component of membrane	G-protein coupled receptor activity
gi|934151727|gb|KPM02544.1|	G-protein coupled receptor signaling pathway	integral component of membrane	neuropeptide Y receptor activity
gi|934151700|gb|KPM02517.1|	G-protein coupled receptor signaling pathway	integral component of membrane	neuromedin U receptor activity
gi|934143090|gb|KPL94059.1|	G-protein coupled receptor signaling pathway	integral component of membrane	G-protein coupled receptor activity
gi|934143063|gb|KPL94032.1|	G-protein coupled receptor signaling pathway	integral component of membrane	protein-hormone receptor activity
gi|934159412|gb|KPM08496.1|	G-protein coupled receptor signaling pathway;intracellular signal transduction;phosphatidylinositol phosphorylation	heterotrimeric G-protein complex	signal transducer activity
gi|934162666|gb|KPM10721.1|	G-protein coupled receptor signaling pathway;response to pheromone
gi|934160511|gb|KPM09230.1|	galactose metabolic process		UDP-glucose 4-epimerase activity
gi|934160070|gb|KPM08950.1|	galactose metabolic process		UDP-glucose 4-epimerase activity
gi|934152723|gb|KPM03540.1|	galactose metabolic process		UDP-glucose:hexose-1-phosphate uridylyltransferase activity;zinc ion binding
gi|934153890|gb|KPM04624.1|	gamma-aminobutyric acid metabolic process		4-aminobutyrate transaminase activity;pyridoxal phosphate binding
gi|934159946|gb|KPM08873.1|	ganglioside catabolic process		enzyme activator activity
gi|934156083|gb|KPM06176.1|	GDP-mannose biosynthetic process	cytoplasm	phosphomannomutase activity
gi|934153670|gb|KPM04477.1|	GDP-mannose metabolic process		GDP-mannose 4,6-dehydratase activity
gi|934164683|gb|KPM12091.1|	gluconeogenesis;glycolytic process		glucose-6-phosphate isomerase activity
gi|934161270|gb|KPM09740.1|	glucose catabolic process	cytoplasm	phosphoglycerate mutase activity;manganese ion binding
gi|934160781|gb|KPM09414.1|	glucose metabolic process;oxidation-reduction process		glucose-6-phosphate dehydrogenase activity;NADP binding
gi|934155247|gb|KPM05576.1|	glucose metabolic process;oxidation-reduction process		oxidoreductase activity, acting on the aldehyde or oxo group of donors, NAD or NADP as acceptor;NADP binding;NAD binding
gi|934152283|gb|KPM03100.1|	glucose metabolic process;oxidation-reduction process		glucose-6-phosphate dehydrogenase activity;NADP binding
gi|934158807|gb|KPM08040.1|	glutamate biosynthetic process;oxidation-reduction process		iron ion binding;FMN binding;glutamate synthase (NADH) activity;flavin adenine dinucleotide binding;iron-sulfur cluster binding
gi|934158449|gb|KPM07796.1|	glutamate biosynthetic process;proline biosynthetic process;oxidation-reduction process		1-pyrroline-5-carboxylate dehydrogenase activity;oxidoreductase activity, acting on the aldehyde or oxo group of donors, NAD or NADP as acceptor
gi|934161008|gb|KPM09565.1|	glutamine biosynthetic process		glutamate-ammonia ligase activity
gi|934152519|gb|KPM03336.1|	glutamine biosynthetic process		glutamate-ammonia ligase activity
gi|934153163|gb|KPM03980.1|	glutamine metabolic process		omega peptidase activity
gi|934152272|gb|KPM03089.1|	glutaminyl-tRNA aminoacylation	cytoplasm	glutamine-tRNA ligase activity;ATP binding
gi|934156064|gb|KPM06157.1|	glutamyl-tRNA aminoacylation;prolyl-tRNA aminoacylation	cytoplasm	glutamate-tRNA ligase activity;proline-tRNA ligase activity;ATP binding
gi|934163431|gb|KPM11236.1|	glutathione biosynthetic process		glutamate-cysteine ligase activity
gi|934147231|gb|KPL98093.1|	glutathione biosynthetic process		glutathione synthase activity;ATP binding
gi|934160253|gb|KPM09071.1|	glutathione metabolic process		gamma-glutamyltransferase activity
gi|934154021|gb|KPM04716.1|	glutathione metabolic process		gamma-glutamyltransferase activity
gi|934160863|gb|KPM09467.1|	glycerol ether metabolic process;cell redox homeostasis		protein disulfide oxidoreductase activity
gi|934162166|gb|KPM10370.1|	glycerol-3-phosphate catabolic process;oxidation-reduction process	glycerol-3-phosphate dehydrogenase complex	glycerol-3-phosphate dehydrogenase [NAD+] activity;NAD binding
gi|934164614|gb|KPM12046.1|	glycerol-3-phosphate metabolic process;oxidation-reduction process	glycerol-3-phosphate dehydrogenase complex	glycerol-3-phosphate dehydrogenase activity
gi|934157875|gb|KPM07414.1|	glycerol-3-phosphate metabolic process;oxidation-reduction process	glycerol-3-phosphate dehydrogenase complex	glycerol-3-phosphate dehydrogenase activity;calcium ion binding
gi|934152026|gb|KPM02843.1|	glycine biosynthetic process;nucleotide biosynthetic process;oxidation-reduction process		dihydrofolate reductase activity;NADP binding
gi|934162820|gb|KPM10824.1|	glycine catabolic process		aminomethyltransferase activity;protein binding
gi|934161738|gb|KPM10074.1|	glycogen biosynthetic process		1,4-alpha-glucan branching enzyme activity;hydrolase activity, hydrolyzing O-glycosyl compounds;cation binding
gi|934151567|gb|KPM02384.1|	glycogen biosynthetic process		glycogen (starch) synthase activity
gi|934154094|gb|KPM04766.1|	glycogen biosynthetic process;protein phosphorylation	phosphorylase kinase complex	phosphorylase kinase activity;calmodulin binding;ATP binding
gi|934156271|gb|KPM06297.1|	glycogen catabolic process		4-alpha-glucanotransferase activity;amylo-alpha-1,6-glucosidase activity
gi|934158045|gb|KPM07533.1|	glycogen metabolic process		calmodulin binding
gi|934157076|gb|KPM06836.1|	glycogen metabolic process		catalytic activity;calmodulin binding
gi|934152349|gb|KPM03166.1|	glycolipid biosynthetic process	Golgi apparatus;integral component of membrane	galactosylceramide sulfotransferase activity
gi|934159275|gb|KPM08399.1|	glycolipid transport	cytoplasm	glycolipid transporter activity;glycolipid binding
gi|934158920|gb|KPM08112.1|	glycolipid transport	cytoplasm	glycolipid transporter activity;glycolipid binding
gi|934162308|gb|KPM10468.1|	glycolytic process		triose-phosphate isomerase activity
gi|934156375|gb|KPM06362.1|	glycolytic process		6-phosphofructokinase activity
gi|934155825|gb|KPM05983.1|	glycolytic process		fructose-bisphosphate aldolase activity
gi|934152012|gb|KPM02829.1|	glycolytic process	phosphopyruvate hydratase complex	magnesium ion binding;phosphopyruvate hydratase activity
gi|934151789|gb|KPM02606.1|	glycolytic process		magnesium ion binding;pyruvate kinase activity;potassium ion binding
gi|934142639|gb|KPL93612.1|	glycolytic process		magnesium ion binding;pyruvate kinase activity;potassium ion binding
gi|934162717|gb|KPM10756.1|	glycoprotein catabolic process	cytoplasm
gi|934155740|gb|KPM05921.1|	glycosaminoglycan biosynthetic process	integral component of membrane	racemase and epimerase activity, acting on carbohydrates and derivatives
gi|934152771|gb|KPM03588.1|	glycosaminoglycan biosynthetic process	membrane	acetylglucosaminyltransferase activity;protein xylosyltransferase activity
gi|934164199|gb|KPM11777.1|	glycosaminoglycan biosynthetic process;heparan sulfate proteoglycan biosynthetic process	endoplasmic reticulum;integral component of membrane	glucuronosyltransferase activity
gi|934164198|gb|KPM11776.1|	glycosaminoglycan biosynthetic process;heparan sulfate proteoglycan biosynthetic process	integral component of membrane
gi|934157460|gb|KPM07096.1|	glycosaminoglycan biosynthetic process;heparan sulfate proteoglycan biosynthetic process	integral component of membrane	glucuronosyltransferase activity
gi|934157298|gb|KPM06995.1|	glycosaminoglycan biosynthetic process;heparan sulfate proteoglycan biosynthetic process	integral component of membrane	acetylglucosaminyltransferase activity
gi|934164118|gb|KPM11716.1|	glycyl-tRNA aminoacylation	cytoplasm	glycine-tRNA ligase activity;ATP binding
gi|934163449|gb|KPM11250.1|	GMP biosynthetic process		GMP synthase (glutamine-hydrolyzing) activity;ATP binding;pyrophosphatase activity
gi|934159655|gb|KPM08668.1|	Golgi organization;protein transport	membrane
gi|934152016|gb|KPM02833.1|	Golgi to plasma membrane transport	exocyst	protein binding
gi|934162711|gb|KPM10752.1|	Golgi vesicle transport	membrane
gi|934153729|gb|KPM04514.1|	Golgi vesicle transport	endoplasmic reticulum
gi|934153256|gb|KPM04073.1|	Golgi vesicle transport		phosphatidylinositol-4-phosphate binding
gi|934164085|gb|KPM11684.1|	GPI anchor biosynthetic process	integral component of membrane	nucleotide binding;transferase activity, transferring hexosyl groups
gi|934154965|gb|KPM05396.1|	GPI anchor biosynthetic process
gi|934153752|gb|KPM04531.1|	GPI anchor biosynthetic process	integral component of membrane
gi|934153751|gb|KPM04530.1|	GPI anchor biosynthetic process	integral component of membrane
gi|934152305|gb|KPM03122.1|	GPI anchor biosynthetic process	endoplasmic reticulum membrane;integral component of membrane	transferase activity, transferring acyl groups
gi|934146094|gb|KPL97005.1|	GPI anchor biosynthetic process	integral component of membrane	phosphatidylinositol N-acetylglucosaminyltransferase activity
gi|934156145|gb|KPM06219.1|	GPI anchor metabolic process;intracellular protein transport		hydrolase activity, acting on ester bonds
gi|934162134|gb|KPM10345.1|	growth	extracellular region	growth factor activity
gi|934154623|gb|KPM05156.1|	growth		growth factor activity
gi|934148097|gb|KPL98944.1|	growth	extracellular region	growth factor activity
gi|934163379|gb|KPM11203.1|	heme a biosynthetic process;oxidation-reduction process	integral component of membrane	oxidoreductase activity, acting on the CH-CH group of donors
gi|934156934|gb|KPM06729.1|	heme biosynthetic process		ferrochelatase activity
gi|934151374|gb|KPM02198.1|	heme biosynthetic process		ferrochelatase activity
gi|934158064|gb|KPM07545.1|	heme O biosynthetic process	integral component of membrane	protoheme IX farnesyltransferase activity
gi|934147227|gb|KPL98089.1|	histidine catabolic process	cytoplasm	histidine ammonia-lyase activity
gi|934157660|gb|KPM07257.1|	histone acetylation	histone acetyltransferase complex
gi|934153220|gb|KPM04037.1|	histone deacetylation		histone deacetylase activity
gi|934153122|gb|KPM03939.1|	histone deacetylation		histone deacetylase activity
gi|934153206|gb|KPM04023.1|	histone H3-K79 methylation;regulation of cell cycle		histone methyltransferase activity (H3-K79 specific)
gi|934154398|gb|KPM04996.1|	histone H4-K20 trimethylation		protein binding;histone methyltransferase activity (H4-K20 specific)
gi|934154244|gb|KPM04871.1|	histone lysine methylation	nucleus	DNA binding;protein binding;zinc ion binding;histone-lysine N-methyltransferase activity
gi|934163922|gb|KPM11576.1|	homophilic cell adhesion via plasma membrane adhesion molecules	membrane	calcium ion binding
gi|934163159|gb|KPM11042.1|	homophilic cell adhesion via plasma membrane adhesion molecules	membrane	calcium ion binding
gi|934161888|gb|KPM10174.1|	homophilic cell adhesion via plasma membrane adhesion molecules	membrane	calcium ion binding
gi|934160999|gb|KPM09558.1|	homophilic cell adhesion via plasma membrane adhesion molecules	membrane	calcium ion binding
gi|934159369|gb|KPM08462.1|	homophilic cell adhesion via plasma membrane adhesion molecules	membrane	calcium ion binding
gi|934159341|gb|KPM08442.1|	homophilic cell adhesion via plasma membrane adhesion molecules	membrane	calcium ion binding
gi|934159305|gb|KPM08420.1|	homophilic cell adhesion via plasma membrane adhesion molecules	membrane	calcium ion binding
gi|934158479|gb|KPM07825.1|	homophilic cell adhesion via plasma membrane adhesion molecules	membrane	calcium ion binding
gi|934158325|gb|KPM07715.1|	homophilic cell adhesion via plasma membrane adhesion molecules	membrane	calcium ion binding
gi|934153902|gb|KPM04631.1|	homophilic cell adhesion via plasma membrane adhesion molecules	membrane	calcium ion binding
gi|934153901|gb|KPM04630.1|	homophilic cell adhesion via plasma membrane adhesion molecules	membrane	calcium ion binding
gi|934153658|gb|KPM04470.1|	homophilic cell adhesion via plasma membrane adhesion molecules	membrane	calcium ion binding
gi|934153584|gb|KPM04401.1|	homophilic cell adhesion via plasma membrane adhesion molecules	membrane	calcium ion binding
gi|934152200|gb|KPM03017.1|	homophilic cell adhesion via plasma membrane adhesion molecules	membrane	calcium ion binding;protein binding
gi|934143084|gb|KPL94053.1|	homophilic cell adhesion via plasma membrane adhesion molecules	membrane	calcium ion binding;protein binding
gi|934143083|gb|KPL94052.1|	homophilic cell adhesion via plasma membrane adhesion molecules	membrane	calcium ion binding;protein binding
gi|934162304|gb|KPM10464.1|	homophilic cell adhesion via plasma membrane adhesion molecules;pathogenesis;inhibition of neurotransmitter uptake	extracellular region;membrane	metalloendopeptidase activity;calcium ion binding;toxin receptor binding
gi|934158384|gb|KPM07755.1|	immune response		RNA binding;ATP binding;transferase activity
gi|934157897|gb|KPM07431.1|	immune response		scavenger receptor activity;polysaccharide binding
gi|934147695|gb|KPL98548.1|	IMP salvage		AMP deaminase activity
gi|934155699|gb|KPM05894.1|	inositol biosynthetic process;phospholipid biosynthetic process		inositol-3-phosphate synthase activity
gi|934156084|gb|KPM06177.1|	inositol catabolic process;oxidation-reduction process	cytoplasm	iron ion binding;inositol oxygenase activity
gi|934157082|gb|KPM06842.1|	inositol trisphosphate metabolic process	intracellular	magnesium ion binding;ATP binding;inositol tetrakisphosphate 1-kinase activity;inositol-1,3,4-trisphosphate 6-kinase activity;inositol-1,3,4-trisphosphate 5-kinase activity
gi|934160431|gb|KPM09182.1|	intra-Golgi vesicle-mediated transport	Golgi transport complex
gi|934159032|gb|KPM08215.1|	intra-Golgi vesicle-mediated transport	Golgi transport complex
gi|934164653|gb|KPM12071.1|	intracellular protein transport		Ran GTPase binding
gi|934164030|gb|KPM11645.1|	intracellular protein transport		Ran GTPase binding
gi|934163998|gb|KPM11625.1|	intracellular protein transport		protein binding
gi|934162176|gb|KPM10378.1|	intracellular protein transport	endoplasmic reticulum;integral component of membrane
gi|934161304|gb|KPM09763.1|	intracellular protein transport	mitochondrial outer membrane
gi|934160607|gb|KPM09306.1|	intracellular protein transport		protein binding
gi|934157874|gb|KPM07413.1|	intracellular protein transport	Sec61 translocon complex
gi|934157487|gb|KPM07117.1|	intracellular protein transport		Ran GTPase binding
gi|934156879|gb|KPM06694.1|	intracellular protein transport		Ran GTPase binding
gi|934155346|gb|KPM05650.1|	intracellular protein transport	Golgi transport complex
gi|934154564|gb|KPM05113.1|	intracellular protein transport	cis-Golgi network;membrane
gi|934154545|gb|KPM05101.1|	intracellular protein transport	intracellular	protein binding
gi|934153400|gb|KPM04217.1|	intracellular protein transport	mitochondrial inner membrane presequence translocase complex	P-P-bond-hydrolysis-driven protein transmembrane transporter activity
gi|934152773|gb|KPM03590.1|	intracellular protein transport		metal ion binding
gi|934152425|gb|KPM03242.1|	intracellular protein transport	intracellular
gi|934152092|gb|KPM02909.1|	intracellular protein transport		Ran GTPase binding
gi|934151815|gb|KPM02632.1|	intracellular protein transport		Ran GTPase binding
gi|934151661|gb|KPM02478.1|	intracellular protein transport		Ran GTPase binding
gi|934154537|gb|KPM05095.1|	intracellular protein transport;ER to Golgi vesicle-mediated transport	COPII vesicle coat	zinc ion binding
gi|934154490|gb|KPM05061.1|	intracellular protein transport;ER to Golgi vesicle-mediated transport	COPII vesicle coat	zinc ion binding
gi|934142642|gb|KPL93615.1|	intracellular protein transport;ER to Golgi vesicle-mediated transport	COPII vesicle coat	zinc ion binding
gi|934152175|gb|KPM02992.1|	intracellular protein transport;Golgi to endosome transport;nucleocytoplasmic transport;small GTPase mediated signal transduction;endocytic recycling;defense response to bacterium;phagosome maturation	trans-Golgi network;membrane;phagocytic vesicle;recycling endosome	GTPase activity;GTP binding
gi|934164091|gb|KPM11690.1|	intracellular protein transport;nucleocytoplasmic transport;small GTPase mediated signal transduction	intracellular;membrane	GTPase activity;GTP binding
gi|934163110|gb|KPM11012.1|	intracellular protein transport;nucleocytoplasmic transport;small GTPase mediated signal transduction	intracellular;membrane	GTPase activity;GTP binding
gi|934162928|gb|KPM10891.1|	intracellular protein transport;nucleocytoplasmic transport;small GTPase mediated signal transduction	intracellular;membrane	GTPase activity;GTP binding
gi|934162552|gb|KPM10626.1|	intracellular protein transport;nucleocytoplasmic transport;small GTPase mediated signal transduction	intracellular;membrane	GTPase activity;GTP binding
gi|934158623|gb|KPM07913.1|	intracellular protein transport;nucleocytoplasmic transport;small GTPase mediated signal transduction	intracellular;membrane	GTPase activity;GTP binding
gi|934157699|gb|KPM07296.1|	intracellular protein transport;nucleocytoplasmic transport;small GTPase mediated signal transduction	intracellular;membrane	GTPase activity;GTP binding
gi|934156775|gb|KPM06618.1|	intracellular protein transport;nucleocytoplasmic transport;small GTPase mediated signal transduction	intracellular;membrane	GTPase activity;GTP binding
gi|934155718|gb|KPM05905.1|	intracellular protein transport;nucleocytoplasmic transport;small GTPase mediated signal transduction	intracellular;membrane	GTPase activity;GTP binding
gi|934154833|gb|KPM05305.1|	intracellular protein transport;nucleocytoplasmic transport;small GTPase mediated signal transduction	intracellular;membrane	GTPase activity;GTP binding
gi|934154351|gb|KPM04958.1|	intracellular protein transport;nucleocytoplasmic transport;small GTPase mediated signal transduction	intracellular;membrane	GTPase activity;GTP binding
gi|934153918|gb|KPM04644.1|	intracellular protein transport;nucleocytoplasmic transport;small GTPase mediated signal transduction	intracellular;membrane	GTPase activity;GTP binding
gi|934153461|gb|KPM04278.1|	intracellular protein transport;nucleocytoplasmic transport;small GTPase mediated signal transduction	intracellular;membrane	GTPase activity;GTP binding
gi|934153398|gb|KPM04215.1|	intracellular protein transport;nucleocytoplasmic transport;small GTPase mediated signal transduction	nucleus;membrane	DNA binding;GTPase activity;GTP binding
gi|934152596|gb|KPM03413.1|	intracellular protein transport;nucleocytoplasmic transport;small GTPase mediated signal transduction	intracellular;membrane	GTPase activity;GTP binding
gi|934151838|gb|KPM02655.1|	intracellular protein transport;nucleocytoplasmic transport;small GTPase mediated signal transduction	intracellular;membrane	GTPase activity;GTP binding
gi|934151791|gb|KPM02608.1|	intracellular protein transport;nucleocytoplasmic transport;small GTPase mediated signal transduction	intracellular;membrane	GTPase activity;GTP binding
gi|934151541|gb|KPM02358.1|	intracellular protein transport;nucleocytoplasmic transport;small GTPase mediated signal transduction	intracellular;membrane	GTPase activity;GTP binding
gi|934151535|gb|KPM02352.1|	intracellular protein transport;nucleocytoplasmic transport;small GTPase mediated signal transduction	intracellular;membrane	GTPase activity;GTP binding
gi|934146691|gb|KPL97566.1|	intracellular protein transport;nucleocytoplasmic transport;small GTPase mediated signal transduction	intracellular;membrane	GTPase activity;GTP binding
gi|934142608|gb|KPL93581.1|	intracellular protein transport;nucleocytoplasmic transport;small GTPase mediated signal transduction	intracellular;membrane	GTPase activity;GTP binding
gi|934156080|gb|KPM06173.1|	intracellular protein transport;small GTPase mediated signal transduction	intracellular	GTP binding
gi|934156921|gb|KPM06720.1|	intracellular protein transport;vesicle fusion with Golgi apparatus	Golgi membrane	binding
gi|934160320|gb|KPM09117.1|	intracellular protein transport;vesicle-mediated transport	clathrin coat of trans-Golgi network vesicle;clathrin coat of coated pit	structural molecule activity;protein binding
gi|934160092|gb|KPM08962.1|	intracellular protein transport;vesicle-mediated transport	clathrin coat of trans-Golgi network vesicle;clathrin coat of coated pit	structural molecule activity
gi|934159535|gb|KPM08579.1|	intracellular protein transport;vesicle-mediated transport	membrane coat	structural molecule activity;protein binding
gi|934159469|gb|KPM08534.1|	intracellular protein transport;vesicle-mediated transport	Golgi apparatus;membrane coat	binding;protein transporter activity
gi|934159430|gb|KPM08513.1|	intracellular protein transport;vesicle-mediated transport
gi|934159229|gb|KPM08366.1|	intracellular protein transport;vesicle-mediated transport	membrane coat	binding
gi|934159228|gb|KPM08365.1|	intracellular protein transport;vesicle-mediated transport	Golgi apparatus;clathrin adaptor complex	binding;protein transporter activity
gi|934159218|gb|KPM08355.1|	intracellular protein transport;vesicle-mediated transport	clathrin adaptor complex	binding;protein transporter activity
gi|934159042|gb|KPM08224.1|	intracellular protein transport;vesicle-mediated transport	SNARE complex	protein binding
gi|934156820|gb|KPM06655.1|	intracellular protein transport;vesicle-mediated transport	clathrin adaptor complex	protein binding;protein transporter activity
gi|934155984|gb|KPM06095.1|	intracellular protein transport;vesicle-mediated transport		protein binding
gi|934154565|gb|KPM05114.1|	intracellular protein transport;vesicle-mediated transport	clathrin adaptor complex
gi|934153309|gb|KPM04126.1|	intracellular protein transport;vesicle-mediated transport
gi|934152712|gb|KPM03529.1|	intracellular protein transport;vesicle-mediated transport	COPI vesicle coat	structural molecule activity;binding
gi|934152485|gb|KPM03302.1|	intracellular protein transport;vesicle-mediated transport	COPI vesicle coat	structural molecule activity;binding
gi|934152466|gb|KPM03283.1|	intracellular protein transport;vesicle-mediated transport	AP-3 adaptor complex	binding
gi|934151391|gb|KPM02213.1|	intracellular protein transport;vesicle-mediated transport	clathrin adaptor complex
gi|934150047|gb|KPM00878.1|	intracellular protein transport;vesicle-mediated transport	clathrin adaptor complex
gi|934142604|gb|KPL93577.1|	intracellular protein transport;vesicle-mediated transport	COPI vesicle coat	structural molecule activity;protein binding
gi|934164415|gb|KPM11914.1|	intracellular signal transduction
gi|934164225|gb|KPM11795.1|	intracellular signal transduction		protein binding
gi|934163871|gb|KPM11536.1|	intracellular signal transduction		protein binding
gi|934162864|gb|KPM10851.1|	intracellular signal transduction	membrane
gi|934160856|gb|KPM09463.1|	intracellular signal transduction
gi|934160671|gb|KPM09349.1|	intracellular signal transduction		protein binding
gi|934160595|gb|KPM09299.1|	intracellular signal transduction		phosphatidylinositol phospholipase C activity;signal transducer activity;protein binding
gi|934160422|gb|KPM09175.1|	intracellular signal transduction		protein binding
gi|934157231|gb|KPM06951.1|	intracellular signal transduction	membrane
gi|934156389|gb|KPM06369.1|	intracellular signal transduction		protein binding
gi|934155898|gb|KPM06032.1|	intracellular signal transduction
gi|934155671|gb|KPM05874.1|	intracellular signal transduction
gi|934155335|gb|KPM05639.1|	intracellular signal transduction	myosin complex	motor activity;ATP binding
gi|934154357|gb|KPM04963.1|	intracellular signal transduction
gi|934154234|gb|KPM04865.1|	intracellular signal transduction
gi|934154047|gb|KPM04735.1|	intracellular signal transduction
gi|934153565|gb|KPM04382.1|	intracellular signal transduction
gi|934152748|gb|KPM03565.1|	intracellular signal transduction
gi|934152728|gb|KPM03545.1|	intracellular signal transduction		phosphatidylinositol phospholipase C activity;signal transducer activity
gi|934152720|gb|KPM03537.1|	intracellular signal transduction
gi|934152651|gb|KPM03468.1|	intracellular signal transduction
gi|934152627|gb|KPM03444.1|	intracellular signal transduction		protein binding
gi|934152585|gb|KPM03402.1|	intracellular signal transduction
gi|934158976|gb|KPM08159.1|	intracellular signal transduction;transmembrane transport	integral component of membrane
gi|934164566|gb|KPM12014.1|	intraciliary transport
gi|934157983|gb|KPM07492.1|	intraciliary transport;cilium assembly	intraciliary transport particle B	beta-tubulin binding
gi|934153566|gb|KPM04383.1|	intraciliary transport;cilium assembly	intraciliary transport particle B	tubulin binding
gi|934164028|gb|KPM11643.1|	ion transport	integral component of membrane;postsynaptic membrane	acetylcholine-activated cation-selective channel activity
gi|934164027|gb|KPM11642.1|	ion transport	integral component of membrane
gi|934163886|gb|KPM11551.1|	ion transport	integral component of membrane
gi|934163885|gb|KPM11550.1|	ion transport	integral component of membrane	extracellular ligand-gated ion channel activity
gi|934163711|gb|KPM11425.1|	ion transport	integral component of membrane
gi|934160960|gb|KPM09535.1|	ion transport	membrane	ionotropic glutamate receptor activity;extracellular-glutamate-gated ion channel activity
gi|934160804|gb|KPM09428.1|	ion transport	integral component of membrane
gi|934160601|gb|KPM09302.1|	ion transport	integral component of membrane	extracellular ligand-gated ion channel activity
gi|934159495|gb|KPM08548.1|	ion transport	membrane	ionotropic glutamate receptor activity;extracellular-glutamate-gated ion channel activity
gi|934159104|gb|KPM08271.1|	ion transport	integral component of membrane	extracellular ligand-gated ion channel activity
gi|934158695|gb|KPM07961.1|	ion transport	integral component of membrane;postsynaptic membrane	acetylcholine-activated cation-selective channel activity
gi|934158242|gb|KPM07655.1|	ion transport	integral component of membrane	extracellular ligand-gated ion channel activity
gi|934158035|gb|KPM07528.1|	ion transport	membrane	ionotropic glutamate receptor activity;extracellular-glutamate-gated ion channel activity
gi|934157928|gb|KPM07455.1|	ion transport	integral component of membrane
gi|934157729|gb|KPM07319.1|	ion transport	integral component of membrane	extracellular ligand-gated ion channel activity
gi|934156943|gb|KPM06734.1|	ion transport	integral component of membrane	extracellular ligand-gated ion channel activity
gi|934156235|gb|KPM06275.1|	ion transport	integral component of membrane	extracellular ligand-gated ion channel activity
gi|934156034|gb|KPM06129.1|	ion transport	membrane	ionotropic glutamate receptor activity;extracellular-glutamate-gated ion channel activity
gi|934155402|gb|KPM05686.1|	ion transport	integral component of membrane	extracellular ligand-gated ion channel activity
gi|934154734|gb|KPM05237.1|	ion transport	membrane	ionotropic glutamate receptor activity;extracellular-glutamate-gated ion channel activity
gi|934154686|gb|KPM05200.1|	ion transport	membrane	ionotropic glutamate receptor activity;extracellular-glutamate-gated ion channel activity
gi|934154654|gb|KPM05178.1|	ion transport	membrane	transporter activity
gi|934153486|gb|KPM04303.1|	ion transport	membrane	ionotropic glutamate receptor activity;extracellular-glutamate-gated ion channel activity
gi|934153483|gb|KPM04300.1|	ion transport	membrane	ionotropic glutamate receptor activity;extracellular-glutamate-gated ion channel activity
gi|934153426|gb|KPM04243.1|	ion transport	integral component of membrane	extracellular ligand-gated ion channel activity;protein binding
gi|934152978|gb|KPM03795.1|	ion transport	integral component of membrane	extracellular ligand-gated ion channel activity
gi|934152789|gb|KPM03606.1|	ion transport	integral component of membrane;postsynaptic membrane	acetylcholine-activated cation-selective channel activity
gi|934152788|gb|KPM03605.1|	ion transport	integral component of membrane;postsynaptic membrane	acetylcholine-activated cation-selective channel activity
gi|934152779|gb|KPM03596.1|	ion transport	membrane	ionotropic glutamate receptor activity;extracellular-glutamate-gated ion channel activity
gi|934152637|gb|KPM03454.1|	ion transport	integral component of membrane;postsynaptic membrane	acetylcholine-activated cation-selective channel activity
gi|934151888|gb|KPM02705.1|	ion transport	integral component of membrane	extracellular ligand-gated ion channel activity
gi|934146147|gb|KPL97052.1|	ion transport	membrane	ionotropic glutamate receptor activity;extracellular-glutamate-gated ion channel activity
gi|934143581|gb|KPL94547.1|	ion transport	membrane	ionotropic glutamate receptor activity;extracellular-glutamate-gated ion channel activity
gi|934142624|gb|KPL93597.1|	ion transport	integral component of membrane	extracellular ligand-gated ion channel activity
gi|934164569|gb|KPM12016.1|	ion transport;transmembrane transport	membrane	transporter activity
gi|934163196|gb|KPM11069.1|	ion transport;transmembrane transport	membrane	ion channel activity
gi|934163102|gb|KPM11007.1|	ion transport;transmembrane transport	membrane	ion channel activity
gi|934162332|gb|KPM10489.1|	ion transport;transmembrane transport	membrane	ion channel activity
gi|934161797|gb|KPM10113.1|	ion transport;transmembrane transport	membrane	ion channel activity
gi|934160927|gb|KPM09510.1|	ion transport;transmembrane transport	membrane	ion channel activity
gi|934160247|gb|KPM09065.1|	ion transport;transmembrane transport	integral component of membrane	cation:chloride symporter activity
gi|934159647|gb|KPM08660.1|	ion transport;transmembrane transport	integral component of plasma membrane	calcium, potassium:sodium antiporter activity
gi|934159226|gb|KPM08363.1|	ion transport;transmembrane transport	membrane	transporter activity
gi|934159038|gb|KPM08221.1|	ion transport;transmembrane transport	membrane	transporter activity
gi|934157970|gb|KPM07484.1|	ion transport;transmembrane transport	membrane	cation channel activity
gi|934156460|gb|KPM06411.1|	ion transport;transmembrane transport	membrane	ion channel activity
gi|934156334|gb|KPM06333.1|	ion transport;transmembrane transport	membrane	cation channel activity
gi|934156188|gb|KPM06245.1|	ion transport;transmembrane transport	membrane	ion channel activity
gi|934154028|gb|KPM04722.1|	ion transport;transmembrane transport	membrane	ion channel activity;calcium ion binding
gi|934153874|gb|KPM04613.1|	ion transport;transmembrane transport	membrane	ion channel activity
gi|934153798|gb|KPM04559.1|	ion transport;transmembrane transport	membrane	ion channel activity
gi|934152423|gb|KPM03240.1|	ion transport;transmembrane transport	membrane	ion transmembrane transporter activity
gi|934154033|gb|KPM04725.1|	iron ion transport;cellular iron ion homeostasis		ferric iron binding
gi|934143580|gb|KPL94546.1|	iron ion transport;cellular iron ion homeostasis		ferric iron binding
gi|934143579|gb|KPL94545.1|	iron ion transport;cellular iron ion homeostasis		ferric iron binding
gi|934163554|gb|KPM11316.1|	iron-sulfur cluster assembly	cytoplasm	iron-sulfur cluster binding
gi|934161935|gb|KPM10207.1|	iron-sulfur cluster assembly	CIA complex	protein binding
gi|934160679|gb|KPM09355.1|	iron-sulfur cluster assembly		structural molecule activity;iron-sulfur cluster binding
gi|934156780|gb|KPM06622.1|	iron-sulfur cluster assembly		structural molecule activity;iron-sulfur cluster binding
gi|934155632|gb|KPM05848.1|	iron-sulfur cluster assembly		4 iron, 4 sulfur cluster binding
gi|934154540|gb|KPM05098.1|	iron-sulfur cluster assembly		iron ion binding;iron-sulfur cluster binding
gi|934152824|gb|KPM03641.1|	iron-sulfur cluster assembly		iron ion binding;iron-sulfur cluster binding
gi|934151638|gb|KPM02455.1|	iron-sulfur cluster assembly;oxidation-reduction process	mitochondrion	ferroxidase activity;ferric iron binding
gi|934153538|gb|KPM04355.1|	isocitrate metabolic process;oxidation-reduction process		isocitrate dehydrogenase (NADP+) activity
gi|934152477|gb|KPM03294.1|	isocitrate metabolic process;oxidation-reduction process		isocitrate dehydrogenase (NADP+) activity
gi|934155580|gb|KPM05811.1|	isoleucyl-tRNA aminoacylation	cytoplasm	aminoacyl-tRNA editing activity;isoleucine-tRNA ligase activity;ATP binding
gi|934154230|gb|KPM04861.1|	isoleucyl-tRNA aminoacylation	cytoplasm	aminoacyl-tRNA editing activity;isoleucine-tRNA ligase activity;ATP binding
gi|934156521|gb|KPM06451.1|	isopentenyl diphosphate biosynthetic process, mevalonate pathway	cytosol	diphosphomevalonate decarboxylase activity;ATP binding
gi|934162071|gb|KPM10306.1|	isoprenoid biosynthetic process		2-C-methyl-D-erythritol 4-phosphate cytidylyltransferase activity
gi|934159961|gb|KPM08884.1|	isoprenoid biosynthetic process
gi|934159773|gb|KPM08742.1|	isoprenoid biosynthetic process
gi|934159442|gb|KPM08520.1|	isoprenoid biosynthetic process		hydroxymethylglutaryl-CoA synthase activity
gi|934156920|gb|KPM06719.1|	isoprenoid biosynthetic process
gi|934154842|gb|KPM05311.1|	isoprenoid biosynthetic process
gi|934153858|gb|KPM04599.1|	isoprenoid biosynthetic process
gi|934152155|gb|KPM02972.1|	isoprenoid biosynthetic process		isopentenyl-diphosphate delta-isomerase activity;hydrolase activity
gi|934151695|gb|KPM02512.1|	isoprenoid biosynthetic process	cytoplasm	mevalonate kinase activity;ATP binding
gi|934161043|gb|KPM09589.1|	isoprenoid biosynthetic process;coenzyme A metabolic process;oxidation-reduction process	integral component of membrane	hydroxymethylglutaryl-CoA reductase (NADPH) activity;NADP binding
gi|934163568|gb|KPM11324.1|	ketone body catabolic process		CoA-transferase activity
gi|934158406|gb|KPM07770.1|	L-cysteine metabolic process;oxidation-reduction process		iron ion binding;cysteine dioxygenase activity
gi|934155526|gb|KPM05778.1|	L-methionine biosynthetic process from methylthioadenosine		magnesium ion binding;acireductone synthase activity
gi|934152369|gb|KPM03186.1|	L-methionine biosynthetic process from methylthioadenosine	cytoplasm	metal ion binding
gi|934152344|gb|KPM03161.1|	L-methionine biosynthetic process from methylthioadenosine;oxidation-reduction process		acireductone dioxygenase [iron(II)-requiring] activity
gi|934161030|gb|KPM09579.1|	L-phenylalanine catabolic process;tyrosine metabolic process;oxidation-reduction process		homogentisate 1,2-dioxygenase activity
gi|934156554|gb|KPM06475.1|	L-serine biosynthetic process		phosphoserine phosphatase activity
gi|934156439|gb|KPM06397.1|	L-serine biosynthetic process		O-phospho-L-serine:2-oxoglutarate aminotransferase activity
gi|934161612|gb|KPM09989.1|	leucyl-tRNA aminoacylation	cytoplasm	aminoacyl-tRNA editing activity;leucine-tRNA ligase activity;ATP binding
gi|934161047|gb|KPM09593.1|	leucyl-tRNA aminoacylation		leucine-tRNA ligase activity;ATP binding
gi|934161046|gb|KPM09592.1|	leucyl-tRNA aminoacylation		aminoacyl-tRNA editing activity;leucine-tRNA ligase activity;ATP binding
gi|934163322|gb|KPM11158.1|	lipid catabolic process		1-alkyl-2-acetylglycerophosphocholine esterase activity
gi|934155923|gb|KPM06057.1|	lipid catabolic process		phosphatidylinositol phospholipase C activity;calcium ion binding
gi|934152875|gb|KPM03692.1|	lipid catabolic process	extracellular region	phospholipase A2 activity;calcium ion binding
gi|934152277|gb|KPM03094.1|	lipid catabolic process		phospholipase A2 activity;calcium ion binding
gi|934152276|gb|KPM03093.1|	lipid catabolic process		phospholipase A2 activity;calcium ion binding
gi|934163632|gb|KPM11366.1|	lipid metabolic process
gi|934163504|gb|KPM11283.1|	lipid metabolic process
gi|934162637|gb|KPM10701.1|	lipid metabolic process
gi|934162271|gb|KPM10442.1|	lipid metabolic process
gi|934161928|gb|KPM10203.1|	lipid metabolic process		phosphoric diester hydrolase activity
gi|934161423|gb|KPM09852.1|	lipid metabolic process
gi|934161330|gb|KPM09780.1|	lipid metabolic process
gi|934160459|gb|KPM09200.1|	lipid metabolic process
gi|934160399|gb|KPM09161.1|	lipid metabolic process		phosphoric diester hydrolase activity
gi|934159964|gb|KPM08887.1|	lipid metabolic process	cytoplasm;integral component of membrane	oxidoreductase activity, acting on the CH-CH group of donors
gi|934158983|gb|KPM08166.1|	lipid metabolic process
gi|934155968|gb|KPM06082.1|	lipid metabolic process	cytoplasm;integral component of membrane	oxidoreductase activity, acting on the CH-CH group of donors
gi|934155639|gb|KPM05852.1|	lipid metabolic process		protein binding
gi|934155610|gb|KPM05832.1|	lipid metabolic process		O-acyltransferase activity
gi|934153589|gb|KPM04406.1|	lipid metabolic process		triglyceride lipase activity
gi|934153352|gb|KPM04169.1|	lipid metabolic process
gi|934152337|gb|KPM03154.1|	lipid metabolic process
gi|934152158|gb|KPM02975.1|	lipid metabolic process		protein binding
gi|934151352|gb|KPM02176.1|	lipid metabolic process		phosphoric diester hydrolase activity
gi|934153600|gb|KPM04417.1|	lipid metabolic process;G-protein coupled receptor signaling pathway		GTPase activity;signal transducer activity;guanyl nucleotide binding;G-protein beta/gamma-subunit complex binding
gi|934163701|gb|KPM11419.1|	lipid metabolic process;intracellular signal transduction		phosphoric diester hydrolase activity
gi|934163700|gb|KPM11418.1|	lipid metabolic process;intracellular signal transduction		phosphatidylinositol phospholipase C activity;protein binding
gi|934163403|gb|KPM11219.1|	lipid metabolic process;intracellular signal transduction		phosphatidylinositol phospholipase C activity;protein binding
gi|934163402|gb|KPM11218.1|	lipid metabolic process;intracellular signal transduction		phosphoric diester hydrolase activity
gi|934157734|gb|KPM07323.1|	lipid metabolic process;intracellular signal transduction		phosphoric diester hydrolase activity
gi|934157733|gb|KPM07322.1|	lipid metabolic process;intracellular signal transduction		phosphatidylinositol phospholipase C activity;protein binding
gi|934155922|gb|KPM06056.1|	lipid metabolic process;intracellular signal transduction		phosphatidylinositol phospholipase C activity;protein binding
gi|934158980|gb|KPM08163.1|	lipid metabolic process;oxidation-reduction process		oxidoreductase activity, acting on paired donors, with oxidation of a pair of donors resulting in the reduction of molecular oxygen to two molecules of water
gi|934158240|gb|KPM07653.1|	lipid metabolic process;oxidation-reduction process		oxidoreductase activity, acting on paired donors, with oxidation of a pair of donors resulting in the reduction of molecular oxygen to two molecules of water
gi|934157689|gb|KPM07286.1|	lipid metabolic process;oxidation-reduction process		oxidoreductase activity, acting on paired donors, with oxidation of a pair of donors resulting in the reduction of molecular oxygen to two molecules of water
gi|934155736|gb|KPM05918.1|	lipid metabolic process;oxidation-reduction process		oxidoreductase activity, acting on paired donors, with oxidation of a pair of donors resulting in the reduction of molecular oxygen to two molecules of water
gi|934154854|gb|KPM05319.1|	lipid metabolic process;oxidation-reduction process		oxidoreductase activity, acting on paired donors, with oxidation of a pair of donors resulting in the reduction of molecular oxygen to two molecules of water
gi|934154170|gb|KPM04822.1|	lipid metabolic process;oxidation-reduction process		oxidoreductase activity, acting on paired donors, with oxidation of a pair of donors resulting in the reduction of molecular oxygen to two molecules of water
gi|934153224|gb|KPM04041.1|	lipid metabolic process;oxidation-reduction process		oxidoreductase activity, acting on paired donors, with oxidation of a pair of donors resulting in the reduction of molecular oxygen to two molecules of water
gi|934163916|gb|KPM11571.1|	lipid storage	endoplasmic reticulum membrane
gi|934161443|gb|KPM09869.1|	lipid storage	endoplasmic reticulum membrane
gi|934163168|gb|KPM11048.1|	lipid transport		lipid transporter activity
gi|934158401|gb|KPM07765.1|	lipid transport		lipid transporter activity
gi|934151446|gb|KPM02263.1|	lipid transport		lipid transporter activity
gi|934159776|gb|KPM08745.1|	lipoate biosynthetic process		lipoate synthase activity;4 iron, 4 sulfur cluster binding
gi|934161122|gb|KPM09643.1|	lysosome organization		protein binding
gi|934152814|gb|KPM03631.1|	lysyl-tRNA aminoacylation	cytoplasm	nucleic acid binding;lysine-tRNA ligase activity;ATP binding
gi|934161760|gb|KPM10090.1|	magnesium ion transport	integral component of membrane	magnesium ion transmembrane transporter activity
gi|934156309|gb|KPM06319.1|	malate metabolic process;oxidation-reduction process		malate dehydrogenase (decarboxylating) (NAD+) activity;NAD binding
gi|934163063|gb|KPM10979.1|	mannose metabolic process		alpha-mannosidase activity;zinc ion binding;carbohydrate binding
gi|934162312|gb|KPM10472.1|	mannose metabolic process		alpha-mannosidase activity;zinc ion binding;carbohydrate binding
gi|934153689|gb|KPM04488.1|	mannose metabolic process		alpha-mannosidase activity;zinc ion binding;carbohydrate binding
gi|934153359|gb|KPM04176.1|	mannose metabolic process		alpha-mannosidase activity;zinc ion binding;carbohydrate binding
gi|934144093|gb|KPL95054.1|	mannose metabolic process		alpha-mannosidase activity;zinc ion binding;carbohydrate binding
gi|934161374|gb|KPM09816.1|	mature ribosome assembly
gi|934159332|gb|KPM08436.1|	mature ribosome assembly		ribosome binding
gi|934164264|gb|KPM11822.1|	metabolic process		oxidoreductase activity
gi|934164209|gb|KPM11784.1|	metabolic process		catalytic activity
gi|934163993|gb|KPM11621.1|	metabolic process		oxidoreductase activity
gi|934163940|gb|KPM11587.1|	metabolic process		glutathione transferase activity;protein binding
gi|934163939|gb|KPM11586.1|	metabolic process		glutathione transferase activity;protein binding
gi|934163938|gb|KPM11585.1|	metabolic process		glutathione transferase activity;protein binding
gi|934163937|gb|KPM11584.1|	metabolic process		glutathione transferase activity;protein binding
gi|934163891|gb|KPM11555.1|	metabolic process		transferase activity, transferring hexosyl groups
gi|934163862|gb|KPM11527.1|	metabolic process		oxidoreductase activity
gi|934163786|gb|KPM11475.1|	metabolic process		oxidoreductase activity;transferase activity
gi|934163764|gb|KPM11461.1|	metabolic process		catalytic activity;ATP binding
gi|934163630|gb|KPM11365.1|	metabolic process		ATP binding;kinase activity
gi|934163503|gb|KPM11282.1|	metabolic process		transferase activity, transferring acyl groups
gi|934163383|gb|KPM11207.1|	metabolic process		oxidoreductase activity
gi|934163377|gb|KPM11201.1|	metabolic process		hydrolase activity
gi|934163313|gb|KPM11152.1|	metabolic process		catalytic activity
gi|934163070|gb|KPM10983.1|	metabolic process		transferase activity, transferring acyl groups
gi|934163006|gb|KPM10942.1|	metabolic process		hydrolase activity
gi|934162889|gb|KPM10866.1|	metabolic process		hydrolase activity
gi|934162804|gb|KPM10813.1|	metabolic process		catalytic activity
gi|934162803|gb|KPM10812.1|	metabolic process		catalytic activity
gi|934162725|gb|KPM10760.1|	metabolic process
gi|934162405|gb|KPM10536.1|	metabolic process		oxidoreductase activity
gi|934162243|gb|KPM10425.1|	metabolic process		oxidoreductase activity, acting on the aldehyde or oxo group of donors, disulfide as acceptor
gi|934162193|gb|KPM10388.1|	metabolic process		oxidoreductase activity
gi|934162018|gb|KPM10266.1|	metabolic process		transferase activity, transferring acyl groups other than amino-acyl groups
gi|934161709|gb|KPM10057.1|	metabolic process		fatty-acyl-CoA binding;catalytic activity
gi|934161590|gb|KPM09970.1|	metabolic process		oxidoreductase activity
gi|934161574|gb|KPM09959.1|	metabolic process		oxidoreductase activity, acting on the aldehyde or oxo group of donors, disulfide as acceptor
gi|934161481|gb|KPM09896.1|	metabolic process		hydrolase activity
gi|934161389|gb|KPM09827.1|	metabolic process		phosphatase activity
gi|934161388|gb|KPM09826.1|	metabolic process		catalytic activity
gi|934161285|gb|KPM09751.1|	metabolic process
gi|934161261|gb|KPM09732.1|	metabolic process		oxidoreductase activity
gi|934161232|gb|KPM09711.1|	metabolic process		catalytic activity
gi|934160900|gb|KPM09493.1|	metabolic process		oxidoreductase activity
gi|934160678|gb|KPM09354.1|	metabolic process		transferase activity, transferring acyl groups
gi|934160618|gb|KPM09313.1|	metabolic process		catalytic activity
gi|934159926|gb|KPM08857.1|	metabolic process		oxidoreductase activity
gi|934159901|gb|KPM08839.1|	metabolic process		catalytic activity;cofactor binding
gi|934159567|gb|KPM08606.1|	metabolic process		phosphatase activity
gi|934159566|gb|KPM08605.1|	metabolic process		phosphatase activity
gi|934159179|gb|KPM08325.1|	metabolic process		transferase activity, transferring acyl groups
gi|934158978|gb|KPM08161.1|	metabolic process		oxidoreductase activity
gi|934158916|gb|KPM08108.1|	metabolic process		oxidoreductase activity
gi|934158815|gb|KPM08045.1|	metabolic process		oxidoreductase activity
gi|934158660|gb|KPM07941.1|	metabolic process		catalytic activity
gi|934158632|gb|KPM07921.1|	metabolic process		oxidoreductase activity
gi|934158408|gb|KPM07771.1|	metabolic process		transferase activity, transferring hexosyl groups
gi|934158383|gb|KPM07754.1|	metabolic process		oxidoreductase activity
gi|934158239|gb|KPM07652.1|	metabolic process		catalytic activity
gi|934158235|gb|KPM07649.1|	metabolic process		transferase activity, transferring acyl groups other than amino-acyl groups
gi|934158192|gb|KPM07621.1|	metabolic process		transferase activity, transferring acyl groups other than amino-acyl groups
gi|934158145|gb|KPM07593.1|	metabolic process		catalytic activity
gi|934158025|gb|KPM07521.1|	metabolic process		oxidoreductase activity
gi|934157808|gb|KPM07366.1|	metabolic process		oxidoreductase activity
gi|934157427|gb|KPM07078.1|	metabolic process		catalytic activity
gi|934157294|gb|KPM06991.1|	metabolic process		oxidoreductase activity
gi|934157193|gb|KPM06927.1|	metabolic process		catalytic activity;ATP binding
gi|934157104|gb|KPM06861.1|	metabolic process		oxidoreductase activity
gi|934157080|gb|KPM06840.1|	metabolic process		methyltransferase activity
gi|934157065|gb|KPM06825.1|	metabolic process		oxidoreductase activity
gi|934157064|gb|KPM06824.1|	metabolic process		catalytic activity
gi|934156924|gb|KPM06723.1|	metabolic process		catalytic activity
gi|934156847|gb|KPM06675.1|	metabolic process		catalytic activity
gi|934156790|gb|KPM06632.1|	metabolic process		catalytic activity
gi|934156789|gb|KPM06631.1|	metabolic process		catalytic activity
gi|934156306|gb|KPM06317.1|	metabolic process		methylmalonyl-CoA mutase activity;cobalamin binding;metal ion binding
gi|934156299|gb|KPM06314.1|	metabolic process		catalytic activity
gi|934156255|gb|KPM06288.1|	metabolic process		transferase activity, transferring acyl groups
gi|934156119|gb|KPM06199.1|	metabolic process		RNA binding;protein binding;sulfuric ester hydrolase activity
gi|934155865|gb|KPM06011.1|	metabolic process		oxidoreductase activity
gi|934155787|gb|KPM05958.1|	metabolic process		catalytic activity
gi|934155615|gb|KPM05835.1|	metabolic process		transferase activity, transferring acyl groups other than amino-acyl groups
gi|934155414|gb|KPM05698.1|	metabolic process		oxidoreductase activity
gi|934155413|gb|KPM05697.1|	metabolic process		oxidoreductase activity
gi|934155279|gb|KPM05599.1|	metabolic process		oxidoreductase activity
gi|934154898|gb|KPM05347.1|	metabolic process		transferase activity, transferring hexosyl groups
gi|934154816|gb|KPM05294.1|	metabolic process		ATP binding;transferase activity, transferring acyl groups, acyl groups converted into alkyl on transfer;cofactor binding
gi|934154738|gb|KPM05239.1|	metabolic process		oxidoreductase activity
gi|934154694|gb|KPM05207.1|	metabolic process		catalytic activity
gi|934154372|gb|KPM04977.1|	metabolic process		catalytic activity
gi|934154358|gb|KPM04964.1|	metabolic process		catalytic activity
gi|934153912|gb|KPM04639.1|	metabolic process		catalytic activity
gi|934153861|gb|KPM04602.1|	metabolic process		catalytic activity
gi|934153806|gb|KPM04564.1|	metabolic process		transferase activity, transferring acyl groups
gi|934153735|gb|KPM04520.1|	metabolic process		hydrolase activity
gi|934153728|gb|KPM04513.1|	metabolic process		oxidoreductase activity
gi|934153501|gb|KPM04318.1|	metabolic process		catalytic activity
gi|934153445|gb|KPM04262.1|	metabolic process
gi|934153373|gb|KPM04190.1|	metabolic process		methyltransferase activity
gi|934153274|gb|KPM04091.1|	metabolic process		catalytic activity
gi|934153234|gb|KPM04051.1|	metabolic process		catalytic activity
gi|934153232|gb|KPM04049.1|	metabolic process		catalytic activity
gi|934153124|gb|KPM03941.1|	metabolic process		transferase activity, transferring acyl groups
gi|934153121|gb|KPM03938.1|	metabolic process		oxidoreductase activity
gi|934153083|gb|KPM03900.1|	metabolic process		oxidoreductase activity
gi|934153026|gb|KPM03843.1|	metabolic process		catalytic activity
gi|934152917|gb|KPM03734.1|	metabolic process		methyltransferase activity
gi|934152916|gb|KPM03733.1|	metabolic process		sulfuric ester hydrolase activity
gi|934152904|gb|KPM03721.1|	metabolic process		phosphatase activity
gi|934152850|gb|KPM03667.1|	metabolic process		oxidoreductase activity
gi|934152667|gb|KPM03484.1|	metabolic process		catalytic activity
gi|934152635|gb|KPM03452.1|	metabolic process		oxidoreductase activity
gi|934152567|gb|KPM03384.1|	metabolic process		oxidoreductase activity
gi|934152504|gb|KPM03321.1|	metabolic process		oxidoreductase activity
gi|934152487|gb|KPM03304.1|	metabolic process	membrane	uridylyltransferase activity
gi|934152419|gb|KPM03236.1|	metabolic process		hydrolase activity
gi|934152365|gb|KPM03182.1|	metabolic process		catalytic activity
gi|934152327|gb|KPM03144.1|	metabolic process		hydrolase activity
gi|934152303|gb|KPM03120.1|	metabolic process		catalytic activity
gi|934152269|gb|KPM03086.1|	metabolic process		transferase activity
gi|934152167|gb|KPM02984.1|	metabolic process		catalytic activity
gi|934152151|gb|KPM02968.1|	metabolic process		catalytic activity
gi|934151918|gb|KPM02735.1|	metabolic process		ATP binding;oxidoreductase activity;ATP-dependent 5'-3' DNA helicase activity
gi|934151914|gb|KPM02731.1|	metabolic process		catalytic activity
gi|934151902|gb|KPM02719.1|	metabolic process		catalytic activity
gi|934151901|gb|KPM02718.1|	metabolic process		catalytic activity
gi|934151771|gb|KPM02588.1|	metabolic process		oxidoreductase activity
gi|934151662|gb|KPM02479.1|	metabolic process		catalytic activity
gi|934151523|gb|KPM02340.1|	metabolic process		catalytic activity
gi|934146704|gb|KPL97579.1|	metabolic process		oxidoreductase activity
gi|934143070|gb|KPL94039.1|	metabolic process		dipeptidase activity;tripeptidase activity
gi|934156550|gb|KPM06471.1|	metal ion transport	integral component of membrane	nucleotide binding;copper ion binding;cation-transporting ATPase activity
gi|934153860|gb|KPM04601.1|	metal ion transport	integral component of membrane	nucleotide binding;cation-transporting ATPase activity;metal ion binding
gi|934164345|gb|KPM11872.1|	metal ion transport;transmembrane transport	membrane	metal ion transmembrane transporter activity
gi|934162685|gb|KPM10730.1|	metal ion transport;transmembrane transport	membrane	metal ion transmembrane transporter activity
gi|934160915|gb|KPM09503.1|	metal ion transport;transmembrane transport	membrane	metal ion transmembrane transporter activity
gi|934159256|gb|KPM08388.1|	metal ion transport;transmembrane transport	membrane	metal ion transmembrane transporter activity
gi|934158994|gb|KPM08177.1|	metal ion transport;transmembrane transport	membrane	metal ion transmembrane transporter activity
gi|934156192|gb|KPM06247.1|	metal ion transport;transmembrane transport	membrane	metal ion transmembrane transporter activity
gi|934147892|gb|KPL98742.1|	metal ion transport;transmembrane transport	membrane	metal ion transmembrane transporter activity
gi|934147176|gb|KPL98039.1|	metal ion transport;transmembrane transport	membrane	metal ion transmembrane transporter activity
gi|934147230|gb|KPL98092.1|	methionine biosynthetic process;pteridine-containing compound metabolic process	intracellular	zinc ion binding;methionine synthase activity;S-adenosylmethionine-homocysteine S-methyltransferase activity;cobalamin binding
gi|934160631|gb|KPM09322.1|	methionyl-tRNA aminoacylation	cytoplasm	methionine-tRNA ligase activity;ATP binding
gi|934158506|gb|KPM07843.1|	methionyl-tRNA aminoacylation	cytoplasm	methionine-tRNA ligase activity;ATP binding
gi|934164251|gb|KPM11812.1|	methylation		methyltransferase activity
gi|934156989|gb|KPM06763.1|	methylation		protein binding;methyltransferase activity
gi|934153929|gb|KPM04650.1|	microtubule cytoskeleton organization;cytokinesis		microtubule binding
gi|934152408|gb|KPM03225.1|	microtubule cytoskeleton organization;cytokinesis		microtubule binding
gi|934155907|gb|KPM06041.1|	microtubule nucleation;cytoplasmic microtubule organization	gamma-tubulin complex;microtubule	GTPase activity
gi|934152965|gb|KPM03782.1|	microtubule severing	katanin complex	microtubule binding
gi|934143060|gb|KPL94029.1|	microtubule severing		ATP binding;microtubule binding;microtubule-severing ATPase activity
gi|934164316|gb|KPM11857.1|	microtubule-based movement	kinesin complex	microtubule motor activity;ATP binding;microtubule binding
gi|934163454|gb|KPM11254.1|	microtubule-based movement	kinesin complex	microtubule motor activity;ATP binding;microtubule binding
gi|934163077|gb|KPM10987.1|	microtubule-based movement	kinesin complex	microtubule motor activity;ATP binding;microtubule binding
gi|934160790|gb|KPM09420.1|	microtubule-based movement	kinesin complex	microtubule motor activity;ATP binding;microtubule binding
gi|934160474|gb|KPM09207.1|	microtubule-based movement	kinesin complex	microtubule motor activity;ATP binding;microtubule binding
gi|934158462|gb|KPM07809.1|	microtubule-based movement	kinesin complex	microtubule motor activity;phosphatidylinositol binding
gi|934158161|gb|KPM07603.1|	microtubule-based movement	kinesin complex	microtubule motor activity;ATP binding;microtubule binding
gi|934158032|gb|KPM07527.1|	microtubule-based movement	kinesin complex	microtubule motor activity;protein binding
gi|934156732|gb|KPM06594.1|	microtubule-based movement	kinesin complex	microtubule motor activity;ATP binding;microtubule binding
gi|934155507|gb|KPM05760.1|	microtubule-based movement	kinesin complex	microtubule motor activity;ATP binding;microtubule binding
gi|934155191|gb|KPM05539.1|	microtubule-based movement	dynein complex	microtubule motor activity;ATP binding;ATPase activity
gi|934155064|gb|KPM05453.1|	microtubule-based movement	kinesin complex	microtubule motor activity;ATP binding;microtubule binding
gi|934155063|gb|KPM05452.1|	microtubule-based movement	kinesin complex	microtubule motor activity;ATP binding;microtubule binding
gi|934154278|gb|KPM04898.1|	microtubule-based movement		DNA binding;microtubule motor activity;DNA-directed DNA polymerase activity;ATP binding;microtubule binding;3'-5' exonuclease activity
gi|934154269|gb|KPM04889.1|	microtubule-based movement	kinesin complex	microtubule motor activity;ATP binding;microtubule binding
gi|934153592|gb|KPM04409.1|	microtubule-based movement	kinesin complex	microtubule motor activity;ATP binding;microtubule binding
gi|934153296|gb|KPM04113.1|	microtubule-based movement	kinesin complex	microtubule motor activity;ATP binding;microtubule binding
gi|934153285|gb|KPM04102.1|	microtubule-based movement		microtubule motor activity
gi|934153284|gb|KPM04101.1|	microtubule-based movement		microtubule motor activity;ATP binding;ATPase activity
gi|934153283|gb|KPM04100.1|	microtubule-based movement		microtubule motor activity
gi|934153282|gb|KPM04099.1|	microtubule-based movement	dynein complex	microtubule motor activity
gi|934152298|gb|KPM03115.1|	microtubule-based movement	cytoplasmic dynein complex	microtubule motor activity
gi|934152137|gb|KPM02954.1|	microtubule-based movement	kinesin complex	microtubule motor activity;ATP binding;microtubule binding
gi|934152101|gb|KPM02918.1|	microtubule-based movement	kinesin complex	microtubule motor activity;ATP binding;microtubule binding
gi|934152027|gb|KPM02844.1|	microtubule-based movement	kinesin complex	microtubule motor activity;ATP binding;microtubule binding
gi|934151608|gb|KPM02425.1|	microtubule-based movement	kinesin complex	microtubule motor activity;ATP binding;microtubule binding
gi|934151418|gb|KPM02239.1|	microtubule-based movement	kinesin complex	microtubule motor activity;ATP binding;microtubule binding
gi|934160045|gb|KPM08934.1|	microtubule-based process	microtubule	GTPase activity;structural constituent of cytoskeleton;GTP binding
gi|934157742|gb|KPM07330.1|	microtubule-based process	microtubule	GTPase activity;structural constituent of cytoskeleton;GTP binding
gi|934151857|gb|KPM02674.1|	microtubule-based process	microtubule	GTPase activity;structural constituent of cytoskeleton;GTP binding
gi|934151776|gb|KPM02593.1|	microtubule-based process	microtubule	GTPase activity;structural constituent of cytoskeleton;GTP binding
gi|934151719|gb|KPM02536.1|	microtubule-based process	microtubule	GTPase activity;structural constituent of cytoskeleton;GTP binding
gi|934150771|gb|KPM01598.1|	microtubule-based process	microtubule associated complex
gi|934159019|gb|KPM08202.1|	microtubule-based process;mitotic nuclear division	dynactin complex
gi|934158849|gb|KPM08063.1|	misfolded or incompletely synthesized protein catabolic process		ATP-dependent peptidase activity;serine-type endopeptidase activity;protein binding;ATP binding
gi|934163668|gb|KPM11395.1|	mismatch repair		ATP binding;mismatched DNA binding
gi|934162549|gb|KPM10623.1|	mismatch repair		ATP binding;mismatched DNA binding
gi|934159546|gb|KPM08588.1|	mismatch repair		ATP binding
gi|934158986|gb|KPM08169.1|	mismatch repair	mismatch repair complex	ATP binding;mismatched DNA binding
gi|934156246|gb|KPM06281.1|	mismatch repair		ATP binding;mismatched DNA binding
gi|934152050|gb|KPM02867.1|	mismatch repair		ATP binding;mismatched DNA binding
gi|934152049|gb|KPM02866.1|	mismatch repair		ATP binding;mismatched DNA binding
gi|934151992|gb|KPM02809.1|	mismatch repair		ATP binding;mismatched DNA binding
gi|934163179|gb|KPM11055.1|	mitochondrial electron transport, ubiquinol to cytochrome c		ubiquinol-cytochrome-c reductase activity
gi|934156735|gb|KPM06595.1|	mitochondrial electron transport, ubiquinol to cytochrome c	mitochondrial respiratory chain complex III
gi|934160250|gb|KPM09068.1|	mitochondrial fission		protein binding
gi|934156603|gb|KPM06513.1|	mitochondrial fusion	mitochondrial outer membrane;integral component of membrane	GTPase activity;GTP binding
gi|934152129|gb|KPM02946.1|	mitochondrial pyruvate transport	mitochondrial inner membrane
gi|934160024|gb|KPM08921.1|	mitochondrial respiratory chain complex I assembly
gi|934151964|gb|KPM02781.1|	mitochondrial respiratory chain complex III assembly		ATP binding
gi|934163378|gb|KPM11202.1|	mitochondrial transport	mitochondrial membrane
gi|934161425|gb|KPM09854.1|	mitotic cell cycle;regulation of transcription, DNA-templated	transcription factor complex	transcription factor activity, sequence-specific DNA binding;transcription coactivator activity;transcription factor binding
gi|934159605|gb|KPM08631.1|	mitotic chromosome condensation	condensin complex	binding
gi|934153782|gb|KPM04551.1|	mitotic chromosome condensation	condensin complex
gi|934143076|gb|KPL94045.1|	mitotic chromosome condensation		binding
gi|934159900|gb|KPM08838.1|	mitotic M phase;protein dephosphorylation	intracellular	protein tyrosine phosphatase activity
gi|934157633|gb|KPM07230.1|	mitotic nuclear division	chromosome, centromeric region
gi|934152594|gb|KPM03411.1|	mitotic nuclear division	chromosome, centromeric region;nucleus
gi|934160432|gb|KPM09183.1|	mitotic spindle assembly checkpoint
gi|934159895|gb|KPM08833.1|	mitotic spindle assembly checkpoint
gi|934149594|gb|KPM00427.1|	mitotic spindle assembly checkpoint
gi|934162233|gb|KPM10418.1|	Mo-molybdopterin cofactor biosynthetic process	molybdopterin synthase complex	catalytic activity;metal ion binding;4 iron, 4 sulfur cluster binding
gi|934162206|gb|KPM10396.1|	Mo-molybdopterin cofactor biosynthetic process
gi|934157039|gb|KPM06799.1|	molybdopterin cofactor biosynthetic process
gi|934146318|gb|KPL97207.1|	monovalent inorganic cation transport	membrane	cation channel activity
gi|934156982|gb|KPM06756.1|	mRNA 3'-end processing		nucleotide binding;nucleic acid binding
gi|934160318|gb|KPM09115.1|	mRNA catabolic process	nucleus;cytoplasm	nucleotide binding;RNA binding;poly(A)-specific ribonuclease activity;metal ion binding
gi|934160308|gb|KPM09108.1|	mRNA catabolic process	CCR4-NOT complex	binding
gi|934158842|gb|KPM08061.1|	mRNA cis splicing, via spliceosome	nuclear cap binding complex	nucleotide binding;RNA cap binding
gi|934160506|gb|KPM09226.1|	mRNA cis splicing, via spliceosome;mRNA transport	nuclear cap binding complex	RNA cap binding;protein binding
gi|934164243|gb|KPM11805.1|	mRNA export from nucleus	nucleus;cytoplasm	nucleotide binding;RNA binding;protein binding
gi|934152810|gb|KPM03627.1|	mRNA polyadenylation	mRNA cleavage factor complex	mRNA binding;hydrolase activity
gi|934152809|gb|KPM03626.1|	mRNA polyadenylation	mRNA cleavage factor complex	mRNA binding;hydrolase activity
gi|934163473|gb|KPM11263.1|	mRNA polyadenylation;mRNA cleavage	mRNA cleavage and polyadenylation specificity factor complex
gi|934161236|gb|KPM09715.1|	mRNA processing	nucleus	nucleotide binding;RNA binding
gi|934160838|gb|KPM09452.1|	mRNA processing
gi|934160703|gb|KPM09366.1|	mRNA processing	nucleus	nucleotide binding;RNA binding
gi|934160294|gb|KPM09095.1|	mRNA processing	nucleus	phosphoprotein phosphatase activity
gi|934159923|gb|KPM08854.1|	mRNA processing
gi|934158263|gb|KPM07676.1|	mRNA processing	nucleus;cytoplasm	RNA binding
gi|934158014|gb|KPM07510.1|	mRNA processing		hydrolase activity, acting on ester bonds
gi|934157201|gb|KPM06930.1|	mRNA processing	nucleus	protein binding
gi|934157059|gb|KPM06819.1|	mRNA processing
gi|934154125|gb|KPM04786.1|	mRNA processing	nucleus;cytoplasm	RNA binding
gi|934153173|gb|KPM03990.1|	mRNA processing
gi|934153114|gb|KPM03931.1|	mRNA processing	nucleus	nucleotide binding;RNA binding
gi|934152827|gb|KPM03644.1|	mRNA processing	nucleus	nucleotide binding;RNA binding
gi|934154541|gb|KPM05099.1|	mRNA processing;glycine decarboxylation via glycine cleavage system	THO complex part of transcription export complex;glycine cleavage complex
gi|934164597|gb|KPM12033.1|	mRNA processing;protein phosphorylation		ribonuclease activity;protein kinase activity;protein binding;ATP binding
gi|934162718|gb|KPM10757.1|	mRNA splice site selection	U1 snRNP	mRNA binding
gi|934161378|gb|KPM09820.1|	mRNA splice site selection	U1 snRNP	mRNA binding
gi|934164461|gb|KPM11947.1|	mRNA splicing, via spliceosome	U4/U6 x U5 tri-snRNP complex
gi|934164247|gb|KPM11809.1|	mRNA splicing, via spliceosome	spliceosomal complex	RNA binding;zinc ion binding
gi|934161048|gb|KPM09594.1|	mRNA splicing, via spliceosome	small nucleolar ribonucleoprotein complex
gi|934159949|gb|KPM08875.1|	mRNA splicing, via spliceosome	small nucleolar ribonucleoprotein complex	RNA binding
gi|934159431|gb|KPM08514.1|	mRNA splicing, via spliceosome	spliceosomal complex
gi|934159100|gb|KPM08269.1|	mRNA splicing, via spliceosome	nucleus	protein binding
gi|934158789|gb|KPM08027.1|	mRNA splicing, via spliceosome	catalytic step 2 spliceosome	protein binding
gi|934157403|gb|KPM07062.1|	mRNA splicing, via spliceosome
gi|934157375|gb|KPM07044.1|	mRNA splicing, via spliceosome	spliceosomal complex
gi|934155778|gb|KPM05951.1|	mRNA splicing, via spliceosome		zinc ion binding;pre-mRNA branch point binding
gi|934155384|gb|KPM05674.1|	mRNA splicing, via spliceosome		nucleotide binding;snRNA binding
gi|934153938|gb|KPM04657.1|	mRNA splicing, via spliceosome	small nucleolar ribonucleoprotein complex
gi|934152971|gb|KPM03788.1|	mRNA splicing, via spliceosome	spliceosomal complex
gi|934152411|gb|KPM03228.1|	mRNA splicing, via spliceosome	spliceosomal complex	protein binding
gi|934151715|gb|KPM02532.1|	mRNA splicing, via spliceosome	spliceosomal complex	protein binding;U6 snRNA binding;U5 snRNA binding
gi|934146703|gb|KPL97578.1|	mRNA splicing, via spliceosome	small nucleolar ribonucleoprotein complex	RNA binding
gi|934164244|gb|KPM11806.1|	mRNA transport	nucleus	protein binding
gi|934153694|gb|KPM04491.1|	multicellular organismal development	integral component of membrane
gi|934161191|gb|KPM09690.1|	multicellular organismal development;Wnt signaling pathway	extracellular region	receptor binding
gi|934157125|gb|KPM06881.1|	multicellular organismal development;Wnt signaling pathway	extracellular region	receptor binding
gi|934156940|gb|KPM06732.1|	multicellular organismal development;Wnt signaling pathway	extracellular region	receptor binding
gi|934156939|gb|KPM06731.1|	multicellular organismal development;Wnt signaling pathway	extracellular region	receptor binding
gi|934156440|gb|KPM06398.1|	multicellular organismal development;Wnt signaling pathway	extracellular region	receptor binding
gi|934153245|gb|KPM04062.1|	multicellular organismal development;Wnt signaling pathway	extracellular region	receptor binding
gi|934152208|gb|KPM03025.1|	multicellular organismal development;Wnt signaling pathway	extracellular region	receptor binding
gi|934152207|gb|KPM03024.1|	multicellular organismal development;Wnt signaling pathway	extracellular region	receptor binding
gi|934161525|gb|KPM09926.1|	muscle contraction;Wnt signaling pathway		protein binding
gi|934163056|gb|KPM10974.1|	muscle organ development	sarcoglycan complex;integral component of membrane
gi|934161587|gb|KPM09967.1|	N-acetylglucosamine metabolic process		N-acetylglucosamine-6-phosphate deacetylase activity
gi|934155583|gb|KPM05814.1|	N-glycan processing		calcium ion binding;protein binding
gi|934151619|gb|KPM02436.1|	N-terminal protein amino acid methylation		methyltransferase activity
gi|934155836|gb|KPM05992.1|	N-terminal protein myristoylation		glycylpeptide N-tetradecanoyltransferase activity;N-acetyltransferase activity
gi|934160868|gb|KPM09471.1|	NAD biosynthetic process		NAD+ synthase (glutamine-hydrolyzing) activity;ATP binding;hydrolase activity, acting on carbon-nitrogen (but not peptide) bonds
gi|934154861|gb|KPM05323.1|	NAD biosynthetic process		nicotinate-nucleotide diphosphorylase (carboxylating) activity
gi|934152402|gb|KPM03219.1|	NAD biosynthetic process		nucleotidyltransferase activity
gi|934152500|gb|KPM03317.1|	NAD biosynthetic process;nicotinate nucleotide salvage		nicotinate-nucleotide diphosphorylase (carboxylating) activity;nicotinate phosphoribosyltransferase activity
gi|934154535|gb|KPM05093.1|	NADP biosynthetic process;NAD metabolic process		NAD+ kinase activity
gi|934153637|gb|KPM04454.1|	NADP biosynthetic process;NAD metabolic process		NAD+ kinase activity
gi|934153469|gb|KPM04286.1|	NADP catabolic process;pyridine nucleotide biosynthetic process;oxidation-reduction process		oxidoreductase activity;NADP binding
gi|934153479|gb|KPM04296.1|	negative regulation of actin filament polymerization	intracellular	actin binding
gi|934162920|gb|KPM10885.1|	negative regulation of apoptotic process
gi|934151273|gb|KPM02097.1|	negative regulation of ATPase activity	mitochondrion	ATPase inhibitor activity
gi|934160834|gb|KPM09450.1|	negative regulation of BMP signaling pathway		transcription corepressor activity;SMAD binding
gi|934157615|gb|KPM07212.1|	negative regulation of cell proliferation;histone acetylation	MOZ/MORF histone acetyltransferase complex
gi|934156198|gb|KPM06252.1|	negative regulation of protein kinase activity		cAMP-dependent protein kinase inhibitor activity
gi|934160331|gb|KPM09122.1|	negative regulation of TOR signaling;positive regulation of GTPase activity;regulation of small GTPase mediated signal transduction	TSC1-TSC2 complex	GTPase activator activity
gi|934154332|gb|KPM04949.1|	negative regulation of transcription from RNA polymerase III promoter
gi|934152286|gb|KPM03103.1|	negative regulation of transcription, DNA-templated	nucleus	lyase activity
gi|934161524|gb|KPM09925.1|	negative regulation of Wnt signaling pathway		beta-catenin binding
gi|934160619|gb|KPM09314.1|	neuropeptide signaling pathway	secretory granule
gi|934159501|gb|KPM08554.1|	neurotransmitter secretion	synaptic vesicle	catalytic activity;ATP binding
gi|934164208|gb|KPM11783.1|	neurotransmitter transport	integral component of membrane	neurotransmitter:sodium symporter activity
gi|934163755|gb|KPM11456.1|	neurotransmitter transport		syntaxin binding
gi|934162261|gb|KPM10436.1|	neurotransmitter transport	integral component of membrane	neurotransmitter:sodium symporter activity
gi|934161992|gb|KPM10251.1|	neurotransmitter transport	integral component of membrane	neurotransmitter:sodium symporter activity
gi|934159395|gb|KPM08479.1|	neurotransmitter transport	integral component of membrane	neurotransmitter:sodium symporter activity
gi|934159394|gb|KPM08478.1|	neurotransmitter transport	integral component of membrane	neurotransmitter:sodium symporter activity
gi|934159045|gb|KPM08227.1|	neurotransmitter transport	integral component of membrane	neurotransmitter:sodium symporter activity
gi|934159044|gb|KPM08226.1|	neurotransmitter transport	integral component of membrane	neurotransmitter:sodium symporter activity
gi|934159043|gb|KPM08225.1|	neurotransmitter transport	integral component of membrane	neurotransmitter:sodium symporter activity
gi|934158887|gb|KPM08089.1|	neurotransmitter transport	integral component of membrane	neurotransmitter:sodium symporter activity
gi|934158886|gb|KPM08088.1|	neurotransmitter transport	integral component of membrane	neurotransmitter:sodium symporter activity
gi|934157435|gb|KPM07086.1|	neurotransmitter transport	integral component of membrane	neurotransmitter:sodium symporter activity
gi|934155192|gb|KPM05540.1|	neurotransmitter transport	integral component of membrane	neurotransmitter:sodium symporter activity
gi|934155046|gb|KPM05445.1|	neurotransmitter transport	integral component of membrane	neurotransmitter:sodium symporter activity
gi|934152121|gb|KPM02938.1|	neurotransmitter transport	integral component of membrane	neurotransmitter:sodium symporter activity
gi|934153754|gb|KPM04532.1|	nitrate assimilation;oxidation-reduction process		oxidoreductase activity;molybdenum ion binding
gi|934152268|gb|KPM03085.1|	nitric oxide biosynthetic process;oxidation-reduction process		nitric-oxide synthase activity;iron ion binding;FMN binding
gi|934164608|gb|KPM12043.1|	nitrogen compound metabolic process		hydrolase activity, acting on carbon-nitrogen (but not peptide) bonds
gi|934163728|gb|KPM11437.1|	nitrogen compound metabolic process		hydrolase activity, acting on carbon-nitrogen (but not peptide) bonds, in linear amides
gi|934162274|gb|KPM10444.1|	nitrogen compound metabolic process		hydrolase activity, acting on carbon-nitrogen (but not peptide) bonds, in linear amides
gi|934160574|gb|KPM09281.1|	nitrogen compound metabolic process		hydrolase activity, acting on carbon-nitrogen (but not peptide) bonds
gi|934161469|gb|KPM09887.1|	nonmotile primary cilium assembly	BBSome
gi|934155669|gb|KPM05873.1|	nonmotile primary cilium assembly	BBSome	protein binding
gi|934154193|gb|KPM04833.1|	nonmotile primary cilium assembly	BBSome	protein binding
gi|934152259|gb|KPM03076.1|	Notch signaling pathway;multicellular organismal development	integral component of membrane
gi|934152659|gb|KPM03476.1|	Notch signaling pathway;multicellular organismal development;cell differentiation	integral component of membrane	calcium ion binding;protein binding
gi|934159151|gb|KPM08303.1|	nuclear-transcribed mRNA catabolic process, non-stop decay;nuclear-transcribed mRNA catabolic process, no-go decay;RNA surveillance		protein binding
gi|934164604|gb|KPM12040.1|	nuclear-transcribed mRNA catabolic process, nonsense-mediated decay	cytoplasm	DNA binding;helicase activity;ATP binding;zinc ion binding
gi|934162314|gb|KPM10474.1|	nuclear-transcribed mRNA catabolic process, nonsense-mediated decay
gi|934154520|gb|KPM05083.1|	nuclear-transcribed mRNA catabolic process, nonsense-mediated decay;phosphorylation		protein serine/threonine kinase activity;protein binding
gi|934162729|gb|KPM10763.1|	nucleobase-containing compound metabolic process		DNA binding;ATP-dependent DNA helicase activity;ATP binding
gi|934162616|gb|KPM10685.1|	nucleobase-containing compound metabolic process		nucleic acid binding;3'-5' exonuclease activity
gi|934157206|gb|KPM06934.1|	nucleobase-containing compound metabolic process	nucleus	nucleic acid binding;5'-3' exoribonuclease activity
gi|934155948|gb|KPM06070.1|	nucleobase-containing compound metabolic process		DNA binding;ATP-dependent DNA helicase activity;ATP binding
gi|934155311|gb|KPM05624.1|	nucleobase-containing compound metabolic process		methyltransferase activity
gi|934154953|gb|KPM05391.1|	nucleobase-containing compound metabolic process	intracellular	nucleotide binding;nucleic acid binding;3'-5' exonuclease activity
gi|934153027|gb|KPM03844.1|	nucleobase-containing compound metabolic process		adenylate kinase activity;ATP binding
gi|934153019|gb|KPM03836.1|	nucleobase-containing compound metabolic process		methyltransferase activity
gi|934151792|gb|KPM02609.1|	nucleobase-containing compound metabolic process		adenylate kinase activity;ATP binding
gi|934151731|gb|KPM02548.1|	nucleobase-containing compound metabolic process		ATP binding;nucleobase-containing compound kinase activity
gi|934159377|gb|KPM08467.1|	nucleocytoplasmic transport	nuclear pore	structural constituent of nuclear pore
gi|934155340|gb|KPM05644.1|	nucleocytoplasmic transport	nuclear pore
gi|934157253|gb|KPM06968.1|	nucleoside diphosphate phosphorylation;GTP biosynthetic process;UTP biosynthetic process;CTP biosynthetic process		nucleoside diphosphate kinase activity
gi|934160758|gb|KPM09402.1|	nucleoside metabolic process
gi|934157621|gb|KPM07218.1|	nucleoside metabolic process		purine-nucleoside phosphorylase activity
gi|934155969|gb|KPM06083.1|	nucleoside metabolic process		catalytic activity
gi|934157476|gb|KPM07108.1|	nucleoside metabolic process;nucleotide catabolic process	cytoplasm	uridine phosphorylase activity
gi|934157452|gb|KPM07092.1|	nucleoside metabolic process;regulation of apoptotic process		catalytic activity;protein binding
gi|934161821|gb|KPM10133.1|	nucleoside transmembrane transport	membrane	nucleoside transmembrane transporter activity
gi|934163267|gb|KPM11121.1|	nucleosome assembly	nucleosome;nucleus	DNA binding
gi|934159749|gb|KPM08725.1|	nucleosome assembly	nucleosome;nucleus	DNA binding
gi|934159337|gb|KPM08439.1|	nucleosome assembly	nucleosome;nucleus	DNA binding
gi|934156903|gb|KPM06707.1|	nucleosome assembly	nucleus
gi|934160104|gb|KPM08970.1|	nucleotide biosynthetic process		magnesium ion binding;ribose phosphate diphosphokinase activity
gi|934156133|gb|KPM06212.1|	nucleotide biosynthetic process		magnesium ion binding;ribose phosphate diphosphokinase activity
gi|934153242|gb|KPM04059.1|	nucleotide biosynthetic process		magnesium ion binding;ribose phosphate diphosphokinase activity
gi|934161164|gb|KPM09671.1|	nucleotide catabolic process		hydrolase activity
gi|934143050|gb|KPL94019.1|	nucleotide catabolic process		hydrolase activity
gi|934163443|gb|KPM11244.1|	nucleotide metabolic process;oxidation-reduction process	GMP reductase complex	GMP reductase activity
gi|934155858|gb|KPM06007.1|	nucleotide-excision repair	nucleus	damaged DNA binding
gi|934154046|gb|KPM04734.1|	nucleotide-excision repair	nucleus	single-stranded DNA binding;endonuclease activity;transferase activity, transferring hexosyl groups
gi|934152695|gb|KPM03512.1|	nucleotide-excision repair	nucleus	damaged DNA binding
gi|934152630|gb|KPM03447.1|	nucleotide-excision repair	nucleus	damaged DNA binding
gi|934151343|gb|KPM02167.1|	nucleotide-excision repair	core TFIIH complex	ATP-dependent DNA helicase activity
gi|934149595|gb|KPM00428.1|	nucleotide-excision repair	nucleus	DNA binding;ATP-dependent DNA helicase activity;ATP binding
gi|934164651|gb|KPM12069.1|	nucleotide-excision repair;proteasome-mediated ubiquitin-dependent protein catabolic process	nucleus	damaged DNA binding;protein binding
gi|934149596|gb|KPM00429.1|	nucleotide-excision repair;regulation of transcription, DNA-templated	core TFIIH complex
gi|934153115|gb|KPM03932.1|	nucleotide-excision repair;transcription initiation from RNA polymerase II promoter		DNA binding;ATP-dependent DNA helicase activity;ATP binding
gi|934152770|gb|KPM03587.1|	nucleotide-excision repair;transcription, DNA-templated	core TFIIH complex	zinc ion binding
gi|934143061|gb|KPL94030.1|	nucleotide-excision repair;transcription, DNA-templated	core TFIIH complex
gi|934163748|gb|KPM11453.1|	O-glycan processing	membrane	glycoprotein-N-acetylgalactosamine 3-beta-galactosyltransferase activity
gi|934152397|gb|KPM03214.1|	oligosaccharide biosynthetic process	Golgi stack;integral component of membrane	alpha-1,6-mannosylglycoprotein 2-beta-N-acetylglucosaminyltransferase activity
gi|934152396|gb|KPM03213.1|	oligosaccharide biosynthetic process	Golgi stack;integral component of membrane	alpha-1,6-mannosylglycoprotein 2-beta-N-acetylglucosaminyltransferase activity
gi|934163614|gb|KPM11354.1|	oligosaccharide metabolic process		mannosyl-oligosaccharide glucosidase activity
gi|934155483|gb|KPM05739.1|	one-carbon metabolic process		adenosylhomocysteinase activity
gi|934152548|gb|KPM03365.1|	one-carbon metabolic process		adenosylhomocysteinase activity
gi|934164358|gb|KPM11882.1|	oxidation-reduction process		iron ion binding;oxidoreductase activity, acting on paired donors, with incorporation or reduction of molecular oxygen;heme binding
gi|934164333|gb|KPM11867.1|	oxidation-reduction process		oxidoreductase activity, acting on CH-OH group of donors;flavin adenine dinucleotide binding
gi|934164136|gb|KPM11732.1|	oxidation-reduction process		oxidoreductase activity, acting on paired donors, with oxidation of a pair of donors resulting in the reduction of molecular oxygen to two molecules of water
gi|934164128|gb|KPM11726.1|	oxidation-reduction process		NADPH-hemoprotein reductase activity;iron ion binding;FMN binding
gi|934164104|gb|KPM11703.1|	oxidation-reduction process		peptide-methionine (R)-S-oxide reductase activity
gi|934163917|gb|KPM11572.1|	oxidation-reduction process		copper ion binding;oxidoreductase activity, acting on paired donors, with incorporation or reduction of molecular oxygen, reduced ascorbate as one donor, and incorporation of one atom of oxygen
gi|934163799|gb|KPM11488.1|	oxidation-reduction process		oxidoreductase activity, acting on CH-OH group of donors;flavin adenine dinucleotide binding
gi|934163740|gb|KPM11447.1|	oxidation-reduction process		oxidoreductase activity, acting on CH-OH group of donors;flavin adenine dinucleotide binding
gi|934163666|gb|KPM11393.1|	oxidation-reduction process		electron-transferring-flavoprotein dehydrogenase activity
gi|934163441|gb|KPM11243.1|	oxidation-reduction process		oxidoreductase activity, acting on the CH-OH group of donors, NAD or NADP as acceptor;NAD binding
gi|934163440|gb|KPM11242.1|	oxidation-reduction process		oxidoreductase activity, acting on the CH-CH group of donors
gi|934163354|gb|KPM11179.1|	oxidation-reduction process		monooxygenase activity;iron ion binding;protein binding;oxidoreductase activity, acting on paired donors, with incorporation or reduction of molecular oxygen;heme binding
gi|934163353|gb|KPM11178.1|	oxidation-reduction process		iron ion binding;oxidoreductase activity, acting on paired donors, with incorporation or reduction of molecular oxygen;heme binding
gi|934163352|gb|KPM11177.1|	oxidation-reduction process		monooxygenase activity;iron ion binding;oxidoreductase activity, acting on paired donors, with incorporation or reduction of molecular oxygen;heme binding
gi|934163315|gb|KPM11154.1|	oxidation-reduction process		oxidoreductase activity
gi|934163307|gb|KPM11148.1|	oxidation-reduction process		protein binding;oxidoreductase activity
gi|934163294|gb|KPM11139.1|	oxidation-reduction process		FMN binding;oxidoreductase activity
gi|934163229|gb|KPM11095.1|	oxidation-reduction process		oxidoreductase activity
gi|934163185|gb|KPM11060.1|	oxidation-reduction process	membrane	oxidoreductase activity
gi|934163040|gb|KPM10965.1|	oxidation-reduction process		oxidoreductase activity, acting on paired donors, with incorporation or reduction of molecular oxygen, reduced ascorbate as one donor, and incorporation of one atom of oxygen
gi|934162871|gb|KPM10854.1|	oxidation-reduction process		iron ion binding;oxidoreductase activity, acting on paired donors, with incorporation or reduction of molecular oxygen;heme binding
gi|934162690|gb|KPM10735.1|	oxidation-reduction process		oxidoreductase activity, acting on NAD(P)H;quinone binding;NAD binding
gi|934162665|gb|KPM10720.1|	oxidation-reduction process		oxidoreductase activity
gi|934162462|gb|KPM10566.1|	oxidation-reduction process	endoplasmic reticulum	protein disulfide isomerase activity;oxidoreductase activity, acting on a sulfur group of donors, disulfide as acceptor
gi|934162441|gb|KPM10553.1|	oxidation-reduction process		peroxiredoxin activity
gi|934162375|gb|KPM10516.1|	oxidation-reduction process		oxidoreductase activity, acting on CH-OH group of donors;flavin adenine dinucleotide binding
gi|934162270|gb|KPM10441.1|	oxidation-reduction process	cytoplasm	oxidoreductase activity, acting on the CH-CH group of donors;iron-sulfur cluster binding
gi|934162150|gb|KPM10357.1|	oxidation-reduction process		zinc ion binding;oxidoreductase activity
gi|934162021|gb|KPM10269.1|	oxidation-reduction process		oxidoreductase activity
gi|934161990|gb|KPM10249.1|	oxidation-reduction process		UDP-glucose 6-dehydrogenase activity;NAD binding
gi|934161960|gb|KPM10224.1|	oxidation-reduction process		NADH dehydrogenase (ubiquinone) activity
gi|934161839|gb|KPM10144.1|	oxidation-reduction process		oxidoreductase activity
gi|934161325|gb|KPM09777.1|	oxidation-reduction process	endoplasmic reticulum	procollagen-proline 4-dioxygenase activity;iron ion binding;protein binding;oxidoreductase activity, acting on single donors with incorporation of molecular oxygen, incorporation of two atoms of oxygen;L-ascorbic acid binding
gi|934160945|gb|KPM09526.1|	oxidation-reduction process		acyl-CoA dehydrogenase activity;flavin adenine dinucleotide binding
gi|934160937|gb|KPM09519.1|	oxidation-reduction process		oxidoreductase activity
gi|934160757|gb|KPM09401.1|	oxidation-reduction process		iron ion binding;oxidoreductase activity, acting on paired donors, with incorporation or reduction of molecular oxygen;heme binding
gi|934160590|gb|KPM09295.1|	oxidation-reduction process		iron ion binding;oxidoreductase activity, acting on paired donors, with incorporation or reduction of molecular oxygen;heme binding
gi|934160524|gb|KPM09239.1|	oxidation-reduction process		zinc ion binding;oxidoreductase activity
gi|934160433|gb|KPM09184.1|	oxidation-reduction process		acyl-CoA dehydrogenase activity;flavin adenine dinucleotide binding
gi|934160380|gb|KPM09151.1|	oxidation-reduction process		iron ion binding;oxidoreductase activity, acting on paired donors, with incorporation or reduction of molecular oxygen;heme binding
gi|934160195|gb|KPM09029.1|	oxidation-reduction process		oxidoreductase activity, acting on CH-OH group of donors;flavin adenine dinucleotide binding
gi|934160110|gb|KPM08976.1|	oxidation-reduction process		oxidoreductase activity
gi|934160047|gb|KPM08936.1|	oxidation-reduction process		iron ion binding;oxidoreductase activity, acting on paired donors, with incorporation or reduction of molecular oxygen;L-ascorbic acid binding
gi|934160003|gb|KPM08908.1|	oxidation-reduction process		copper ion binding;oxidoreductase activity, acting on the CH-NH2 group of donors, oxygen as acceptor
gi|934159989|gb|KPM08904.1|	oxidation-reduction process		oxidoreductase activity, acting on CH-OH group of donors;flavin adenine dinucleotide binding
gi|934159988|gb|KPM08903.1|	oxidation-reduction process		N,N-dimethylaniline monooxygenase activity;flavin adenine dinucleotide binding;NADP binding
gi|934159784|gb|KPM08753.1|	oxidation-reduction process		oxidoreductase activity, acting on CH-OH group of donors;flavin adenine dinucleotide binding
gi|934159688|gb|KPM08688.1|	oxidation-reduction process		oxidoreductase activity
gi|934159288|gb|KPM08408.1|	oxidation-reduction process		peroxiredoxin activity
gi|934159139|gb|KPM08296.1|	oxidation-reduction process		oxidoreductase activity
gi|934159127|gb|KPM08286.1|	oxidation-reduction process		oxidoreductase activity
gi|934159003|gb|KPM08186.1|	oxidation-reduction process		thiol oxidase activity
gi|934158995|gb|KPM08178.1|	oxidation-reduction process		NADH dehydrogenase (ubiquinone) activity;quinone binding;4 iron, 4 sulfur cluster binding
gi|934158967|gb|KPM08150.1|	oxidation-reduction process		electron carrier activity;oxidoreductase activity, acting on NAD(P)H;iron-sulfur cluster binding
gi|934158855|gb|KPM08069.1|	oxidation-reduction process		oxidoreductase activity, acting on CH-OH group of donors;flavin adenine dinucleotide binding
gi|934158722|gb|KPM07978.1|	oxidation-reduction process		kinase activity;oxidoreductase activity
gi|934158338|gb|KPM07722.1|	oxidation-reduction process		oxidoreductase activity, acting on the aldehyde or oxo group of donors, NAD or NADP as acceptor
gi|934158299|gb|KPM07697.1|	oxidation-reduction process		malate dehydrogenase (decarboxylating) (NAD+) activity
gi|934158080|gb|KPM07555.1|	oxidation-reduction process		oxidoreductase activity, acting on CH-OH group of donors;flavin adenine dinucleotide binding
gi|934157963|gb|KPM07479.1|	oxidation-reduction process		oxidoreductase activity
gi|934157898|gb|KPM07432.1|	oxidation-reduction process		iron ion binding;oxidoreductase activity, acting on paired donors, with incorporation or reduction of molecular oxygen;heme binding
gi|934157519|gb|KPM07145.1|	oxidation-reduction process		iron ion binding;oxidoreductase activity, acting on paired donors, with incorporation or reduction of molecular oxygen;heme binding
gi|934157423|gb|KPM07074.1|	oxidation-reduction process		oxidoreductase activity;2 iron, 2 sulfur cluster binding
gi|934157068|gb|KPM06828.1|	oxidation-reduction process		3-hydroxyanthranilate 3,4-dioxygenase activity;iron ion binding
gi|934156838|gb|KPM06667.1|	oxidation-reduction process		oxidoreductase activity, acting on CH-OH group of donors
gi|934156769|gb|KPM06615.1|	oxidation-reduction process		oxidoreductase activity, acting on the CH-OH group of donors, NAD or NADP as acceptor;NAD binding
gi|934156674|gb|KPM06559.1|	oxidation-reduction process		acyl-CoA dehydrogenase activity;flavin adenine dinucleotide binding
gi|934156669|gb|KPM06557.1|	oxidation-reduction process		oxidoreductase activity
gi|934156648|gb|KPM06543.1|	oxidation-reduction process		phosphogluconate dehydrogenase (decarboxylating) activity;NAD binding
gi|934156563|gb|KPM06482.1|	oxidation-reduction process		iron ion binding;FMN binding;oxidoreductase activity
gi|934156379|gb|KPM06364.1|	oxidation-reduction process		iron ion binding;oxidoreductase activity, acting on paired donors, with incorporation or reduction of molecular oxygen;heme binding
gi|934156223|gb|KPM06264.1|	oxidation-reduction process	membrane	protein binding;ubiquinol-cytochrome-c reductase activity;zinc ion binding;2 iron, 2 sulfur cluster binding
gi|934156170|gb|KPM06234.1|	oxidation-reduction process		oxidoreductase activity
gi|934155915|gb|KPM06049.1|	oxidation-reduction process		acyl-CoA dehydrogenase activity;flavin adenine dinucleotide binding
gi|934155867|gb|KPM06013.1|	oxidation-reduction process		acyl-CoA dehydrogenase activity;flavin adenine dinucleotide binding
gi|934155831|gb|KPM05989.1|	oxidation-reduction process		iron ion binding;oxidoreductase activity, acting on paired donors, with incorporation or reduction of molecular oxygen;heme binding
gi|934155830|gb|KPM05988.1|	oxidation-reduction process		iron ion binding;oxidoreductase activity, acting on paired donors, with incorporation or reduction of molecular oxygen;heme binding
gi|934155258|gb|KPM05584.1|	oxidation-reduction process		oxidoreductase activity;2 iron, 2 sulfur cluster binding
gi|934155256|gb|KPM05582.1|	oxidation-reduction process		oxidoreductase activity
gi|934155111|gb|KPM05487.1|	oxidation-reduction process		iron ion binding;oxidoreductase activity, acting on paired donors, with incorporation or reduction of molecular oxygen;heme binding
gi|934155071|gb|KPM05459.1|	oxidation-reduction process		iron ion binding;oxidoreductase activity, acting on paired donors, with incorporation or reduction of molecular oxygen;heme binding
gi|934154943|gb|KPM05384.1|	oxidation-reduction process		copper ion binding;oxidoreductase activity, acting on paired donors, with incorporation or reduction of molecular oxygen, reduced ascorbate as one donor, and incorporation of one atom of oxygen
gi|934154942|gb|KPM05383.1|	oxidation-reduction process		protein binding;oxidoreductase activity, acting on paired donors, with incorporation or reduction of molecular oxygen, reduced ascorbate as one donor, and incorporation of one atom of oxygen
gi|934154886|gb|KPM05339.1|	oxidation-reduction process	membrane	oxidoreductase activity, acting on NAD(P)H;4 iron, 4 sulfur cluster binding
gi|934154827|gb|KPM05301.1|	oxidation-reduction process		zinc ion binding;oxidoreductase activity
gi|934154728|gb|KPM05232.1|	oxidation-reduction process		copper ion binding;oxidoreductase activity, acting on paired donors, with incorporation or reduction of molecular oxygen, reduced ascorbate as one donor, and incorporation of one atom of oxygen
gi|934154445|gb|KPM05026.1|	oxidation-reduction process		iron ion binding;FMN binding;oxidoreductase activity
gi|934154295|gb|KPM04915.1|	oxidation-reduction process		oxidoreductase activity
gi|934154280|gb|KPM04900.1|	oxidation-reduction process		thiol oxidase activity
gi|934154215|gb|KPM04850.1|	oxidation-reduction process		oxidoreductase activity, acting on the aldehyde or oxo group of donors, NAD or NADP as acceptor
gi|934154209|gb|KPM04844.1|	oxidation-reduction process		peroxiredoxin activity
gi|934154148|gb|KPM04801.1|	oxidation-reduction process		oxidoreductase activity, acting on CH-OH group of donors;flavin adenine dinucleotide binding
gi|934154061|gb|KPM04745.1|	oxidation-reduction process		oxidoreductase activity, acting on CH-OH group of donors;flavin adenine dinucleotide binding
gi|934153825|gb|KPM04579.1|	oxidation-reduction process		oxidoreductase activity
gi|934153593|gb|KPM04410.1|	oxidation-reduction process		oxidoreductase activity, acting on the CH-OH group of donors, NAD or NADP as acceptor;NAD binding
gi|934153569|gb|KPM04386.1|	oxidation-reduction process		thiol oxidase activity
gi|934153540|gb|KPM04357.1|	oxidation-reduction process		oxidoreductase activity
gi|934153350|gb|KPM04167.1|	oxidation-reduction process		acyl-CoA dehydrogenase activity;flavin adenine dinucleotide binding
gi|934153310|gb|KPM04127.1|	oxidation-reduction process		N,N-dimethylaniline monooxygenase activity;flavin adenine dinucleotide binding;NADP binding
gi|934153142|gb|KPM03959.1|	oxidation-reduction process		oxidoreductase activity
gi|934153116|gb|KPM03933.1|	oxidation-reduction process		phosphogluconate dehydrogenase (decarboxylating) activity;3-hydroxyisobutyrate dehydrogenase activity;NAD binding
gi|934153070|gb|KPM03887.1|	oxidation-reduction process		iron ion binding;oxidoreductase activity, acting on paired donors, with incorporation or reduction of molecular oxygen;L-ascorbic acid binding
gi|934153066|gb|KPM03883.1|	oxidation-reduction process		iron ion binding;oxidoreductase activity, acting on paired donors, with incorporation or reduction of molecular oxygen;heme binding
gi|934153065|gb|KPM03882.1|	oxidation-reduction process	WASH complex	iron ion binding;oxidoreductase activity, acting on paired donors, with incorporation or reduction of molecular oxygen;heme binding
gi|934153059|gb|KPM03876.1|	oxidation-reduction process		zinc ion binding;oxidoreductase activity
gi|934152973|gb|KPM03790.1|	oxidation-reduction process		iron ion binding;oxidoreductase activity, acting on paired donors, with incorporation or reduction of molecular oxygen;heme binding
gi|934152807|gb|KPM03624.1|	oxidation-reduction process		oxidoreductase activity
gi|934152662|gb|KPM03479.1|	oxidation-reduction process		iron ion binding;oxidoreductase activity, acting on paired donors, with incorporation or reduction of molecular oxygen;heme binding
gi|934152661|gb|KPM03478.1|	oxidation-reduction process		iron ion binding;oxidoreductase activity, acting on paired donors, with incorporation or reduction of molecular oxygen;heme binding
gi|934152660|gb|KPM03477.1|	oxidation-reduction process		monooxygenase activity;iron ion binding;oxidoreductase activity, acting on paired donors, with incorporation or reduction of molecular oxygen;heme binding
gi|934152405|gb|KPM03222.1|	oxidation-reduction process		magnesium ion binding;oxidoreductase activity, acting on the CH-OH group of donors, NAD or NADP as acceptor;NAD binding
gi|934152224|gb|KPM03041.1|	oxidation-reduction process		iron ion binding;oxidoreductase activity, acting on paired donors, with incorporation or reduction of molecular oxygen;heme binding
gi|934152223|gb|KPM03040.1|	oxidation-reduction process		iron ion binding;oxidoreductase activity, acting on paired donors, with incorporation or reduction of molecular oxygen;heme binding
gi|934152222|gb|KPM03039.1|	oxidation-reduction process		iron ion binding;oxidoreductase activity, acting on paired donors, with incorporation or reduction of molecular oxygen;heme binding
gi|934152210|gb|KPM03027.1|	oxidation-reduction process		N,N-dimethylaniline monooxygenase activity;flavin adenine dinucleotide binding;NADP binding
gi|934152162|gb|KPM02979.1|	oxidation-reduction process		monooxygenase activity;iron ion binding;oxidoreductase activity, acting on paired donors, with incorporation or reduction of molecular oxygen;heme binding
gi|934152074|gb|KPM02891.1|	oxidation-reduction process		FMN binding;oxidoreductase activity, acting on NAD(P)H;NAD binding;4 iron, 4 sulfur cluster binding
gi|934151799|gb|KPM02616.1|	oxidation-reduction process		zinc ion binding;oxidoreductase activity
gi|934151773|gb|KPM02590.1|	oxidation-reduction process		oxidoreductase activity;transferase activity
gi|934151772|gb|KPM02589.1|	oxidation-reduction process		oxidoreductase activity, acting on CH-OH group of donors;flavin adenine dinucleotide binding
gi|934151758|gb|KPM02575.1|	oxidation-reduction process		zinc ion binding;oxidoreductase activity
gi|934151614|gb|KPM02431.1|	oxidation-reduction process		iron ion binding;oxidoreductase activity, acting on paired donors, with incorporation or reduction of molecular oxygen;heme binding
gi|934151585|gb|KPM02402.1|	oxidation-reduction process		methylmalonate-semialdehyde dehydrogenase (acylating) activity
gi|934151566|gb|KPM02383.1|	oxidation-reduction process		oxidoreductase activity
gi|934151505|gb|KPM02322.1|	oxidation-reduction process		oxidoreductase activity, acting on the aldehyde or oxo group of donors, NAD or NADP as acceptor
gi|934151464|gb|KPM02281.1|	oxidation-reduction process		oxidoreductase activity
gi|934151450|gb|KPM02267.1|	oxidation-reduction process		oxidoreductase activity
gi|934147229|gb|KPL98091.1|	oxidation-reduction process		acyl-CoA dehydrogenase activity;flavin adenine dinucleotide binding
gi|934146447|gb|KPL97329.1|	oxidation-reduction process		oxidoreductase activity
gi|934145849|gb|KPL96791.1|	oxidation-reduction process		iron ion binding;oxidoreductase activity, acting on paired donors, with incorporation or reduction of molecular oxygen, 2-oxoglutarate as one donor, and incorporation of one atom each of oxygen into both donors;L-ascorbic acid binding
gi|934142633|gb|KPL93606.1|	oxidation-reduction process		oxidoreductase activity
gi|934142374|gb|KPL93352.1|	oxidation-reduction process		NADH dehydrogenase (ubiquinone) activity
gi|934142373|gb|KPL93351.1|	oxidation-reduction process	membrane
gi|934157786|gb|KPM07354.1|	oxidation-reduction process;demethylation		oxidoreductase activity
gi|934152925|gb|KPM03742.1|	oxygen transport	extracellular region;hemoglobin complex	iron ion binding;oxygen binding;heme binding
gi|934151744|gb|KPM02561.1|	pentose-phosphate shunt, non-oxidative branch		ribose-5-phosphate isomerase activity
gi|934158964|gb|KPM08147.1|	pentose-phosphate shunt;oxidation-reduction process		phosphogluconate dehydrogenase (decarboxylating) activity
gi|934162672|gb|KPM10724.1|	peptide cross-linking		protein-glutamine gamma-glutamyltransferase activity
gi|934157072|gb|KPM06832.1|	peptide cross-linking
gi|934157071|gb|KPM06831.1|	peptide cross-linking		protein-glutamine gamma-glutamyltransferase activity
gi|934162286|gb|KPM10454.1|	peptidoglycan catabolic process		zinc ion binding;N-acetylmuramoyl-L-alanine amidase activity
gi|934153636|gb|KPM04453.1|	peptidyl-diphthamide biosynthetic process from peptidyl-histidine		diphthine synthase activity
gi|934162998|gb|KPM10934.1|	peptidyl-lysine modification to peptidyl-hypusine
gi|934152273|gb|KPM03090.1|	peptidyl-lysine modification to peptidyl-hypusine		binding;deoxyhypusine monooxygenase activity
gi|934156456|gb|KPM06408.1|	peptidyl-tyrosine sulfation		protein-tyrosine sulfotransferase activity
gi|934157613|gb|KPM07210.1|	phenylalanyl-tRNA aminoacylation	cytoplasm	magnesium ion binding;RNA binding;phenylalanine-tRNA ligase activity;ATP binding
gi|934155153|gb|KPM05512.1|	phenylalanyl-tRNA aminoacylation	cytoplasm	tRNA binding;phenylalanine-tRNA ligase activity;ATP binding
gi|934161234|gb|KPM09713.1|	phenylalanyl-tRNA aminoacylation;tRNA processing	cytoplasm	tRNA binding;magnesium ion binding;phenylalanine-tRNA ligase activity;ATP binding
gi|934151934|gb|KPM02751.1|	phosphate ion transport	membrane	inorganic phosphate transmembrane transporter activity
gi|934155211|gb|KPM05552.1|	phosphate-containing compound metabolic process	cytoplasm	magnesium ion binding;inorganic diphosphatase activity
gi|934158911|gb|KPM08103.1|	phosphatidic acid biosynthetic process;regulation of cell migration;inositol lipid-mediated signaling;regulation of phagocytosis		phospholipase D activity;phosphatidylinositol binding
gi|934153038|gb|KPM03855.1|	phosphatidylinositol dephosphorylation		phosphatidylinositol-4,5-bisphosphate 4-phosphatase activity
gi|934161028|gb|KPM09578.1|	phosphatidylinositol metabolic process		phosphatidylinositol phosphate kinase activity
gi|934158228|gb|KPM07645.1|	phosphatidylinositol metabolic process		phosphatidylinositol phosphate kinase activity
gi|934151894|gb|KPM02711.1|	phosphatidylinositol metabolic process		phosphatidylinositol phosphate kinase activity
gi|934151691|gb|KPM02508.1|	phosphatidylinositol metabolic process		ATP binding;phosphatidylinositol phosphate kinase activity
gi|934164555|gb|KPM12006.1|	phosphatidylinositol phosphorylation
gi|934161184|gb|KPM09684.1|	phosphatidylinositol phosphorylation
gi|934158159|gb|KPM07601.1|	phosphatidylinositol phosphorylation
gi|934162014|gb|KPM10264.1|	phosphatidylinositol phosphorylation;phosphatidylinositol-mediated signaling		protein binding;phosphotransferase activity, alcohol group as acceptor;phosphatidylinositol binding
gi|934160165|gb|KPM09006.1|	phosphatidylinositol phosphorylation;phosphatidylinositol-mediated signaling		phosphotransferase activity, alcohol group as acceptor
gi|934153325|gb|KPM04142.1|	phosphatidylinositol phosphorylation;phosphatidylinositol-mediated signaling		protein binding;phosphotransferase activity, alcohol group as acceptor
gi|934146644|gb|KPL97520.1|	phosphatidylinositol phosphorylation;phosphatidylinositol-mediated signaling		protein binding;phosphotransferase activity, alcohol group as acceptor
gi|934164268|gb|KPM11824.1|	phosphatidylserine biosynthetic process
gi|934153174|gb|KPM03991.1|	phosphatidylserine biosynthetic process
gi|934162929|gb|KPM10892.1|	phospholipid biosynthetic process	membrane	phosphotransferase activity, for other substituted phosphate groups
gi|934161431|gb|KPM09859.1|	phospholipid biosynthetic process		phosphatidylserine decarboxylase activity
gi|934158563|gb|KPM07878.1|	phospholipid biosynthetic process	membrane	phosphotransferase activity, for other substituted phosphate groups
gi|934157208|gb|KPM06936.1|	phospholipid biosynthetic process		phosphotransferase activity, for other substituted phosphate groups
gi|934154838|gb|KPM05308.1|	phospholipid biosynthetic process	membrane	phosphotransferase activity, for other substituted phosphate groups
gi|934143099|gb|KPL94068.1|	phospholipid metabolic process		transferase activity, transferring acyl groups
gi|934157316|gb|KPM07009.1|	phospholipid transport	integral component of membrane	magnesium ion binding;phospholipid-translocating ATPase activity;ATP binding
gi|934157210|gb|KPM06938.1|	phospholipid transport	integral component of membrane	magnesium ion binding;phospholipid-translocating ATPase activity;ATP binding
gi|934153477|gb|KPM04294.1|	phospholipid transport	integral component of membrane	magnesium ion binding;phospholipid-translocating ATPase activity;ATP binding
gi|934152107|gb|KPM02924.1|	phospholipid transport	integral component of membrane	magnesium ion binding;phospholipid-translocating ATPase activity;ATP binding
gi|934152921|gb|KPM03738.1|	phosphorylation		transferase activity, transferring phosphorus-containing groups
gi|934161964|gb|KPM10228.1|	plasma membrane organization		actin binding
gi|934159233|gb|KPM08370.1|	plasma membrane organization		actin binding
gi|934155585|gb|KPM05816.1|	pointed-end actin filament capping		tropomyosin binding
gi|934157637|gb|KPM07234.1|	poly(A)+ mRNA export from nucleus	nuclear pore
gi|934157207|gb|KPM06935.1|	polyamine biosynthetic process		catalytic activity
gi|934150775|gb|KPM01602.1|	polyamine biosynthetic process		catalytic activity
gi|934142626|gb|KPL93599.1|	porphyrin-containing compound biosynthetic process		uroporphyrinogen decarboxylase activity
gi|934155851|gb|KPM06002.1|	porphyrin-containing compound biosynthetic process;oxidation-reduction process		oxygen-dependent protoporphyrinogen oxidase activity
gi|934146093|gb|KPL97004.1|	porphyrin-containing compound biosynthetic process;oxidation-reduction process		coproporphyrinogen oxidase activity
gi|934152407|gb|KPM03224.1|	positive regulation of apoptotic process	mitochondrial envelope;integral component of membrane
gi|934157166|gb|KPM06909.1|	positive regulation of autophagy
gi|934156607|gb|KPM06517.1|	positive regulation of CREB transcription factor activity	nucleus;cytoplasm
gi|934160122|gb|KPM08978.1|	positive regulation of GTPase activity;negative regulation of Ras protein signal transduction		GTPase activator activity;protein binding
gi|934162537|gb|KPM10611.1|	positive regulation of microtubule nucleation	spindle pole;microtubule organizing center
gi|934161637|gb|KPM10005.1|	positive regulation of microtubule nucleation	spindle pole;microtubule organizing center
gi|934156772|gb|KPM06616.1|	positive regulation of microtubule nucleation	spindle pole;microtubule organizing center
gi|934159133|gb|KPM08290.1|	positive regulation of protein dephosphorylation	Nem1-Spo7 phosphatase complex
gi|934154454|gb|KPM05035.1|	positive regulation of transcription from RNA polymerase II promoter	nucleus	transcription factor activity, sequence-specific DNA binding;zinc ion binding;sequence-specific DNA binding;transcription regulatory region DNA binding
gi|934155307|gb|KPM05620.1|	posttranscriptional gene silencing by RNA		transcription cofactor activity
gi|934164443|gb|KPM11936.1|	potassium ion transmembrane transport	membrane	potassium channel activity
gi|934158850|gb|KPM08064.1|	potassium ion transmembrane transport	membrane	potassium channel activity
gi|934153854|gb|KPM04595.1|	potassium ion transmembrane transport	membrane	potassium channel activity
gi|934163934|gb|KPM11583.1|	potassium ion transport	integral component of membrane	inward rectifier potassium channel activity
gi|934163524|gb|KPM11293.1|	potassium ion transport	integral component of membrane	calmodulin binding;small conductance calcium-activated potassium channel activity
gi|934160732|gb|KPM09386.1|	potassium ion transport	membrane	calcium-activated potassium channel activity
gi|934159849|gb|KPM08803.1|	potassium ion transport	membrane	large conductance calcium-activated potassium channel activity
gi|934155704|gb|KPM05898.1|	potassium ion transport	voltage-gated potassium channel complex	voltage-gated potassium channel activity
gi|934151436|gb|KPM02253.1|	potassium ion transport	integral component of membrane	voltage-gated potassium channel activity
gi|934161946|gb|KPM10214.1|	potassium ion transport;protein homooligomerization	voltage-gated potassium channel complex	voltage-gated potassium channel activity
gi|934160411|gb|KPM09169.1|	potassium ion transport;protein homooligomerization	voltage-gated potassium channel complex	voltage-gated potassium channel activity;protein binding
gi|934162293|gb|KPM10457.1|	potassium ion transport;protein homooligomerization;transmembrane transport	voltage-gated potassium channel complex	voltage-gated potassium channel activity;protein binding
gi|934160952|gb|KPM09531.1|	potassium ion transport;protein homooligomerization;transmembrane transport	voltage-gated potassium channel complex	voltage-gated potassium channel activity;protein binding
gi|934156257|gb|KPM06289.1|	potassium ion transport;protein homooligomerization;transmembrane transport	voltage-gated potassium channel complex	voltage-gated potassium channel activity;protein binding
gi|934163882|gb|KPM11547.1|	potassium ion transport;sodium ion transport	integral component of membrane	sodium:potassium-exchanging ATPase activity;ATP binding;metal ion binding
gi|934162563|gb|KPM10637.1|	potassium ion transport;sodium ion transport	sodium:potassium-exchanging ATPase complex
gi|934161866|gb|KPM10161.1|	potassium ion transport;sodium ion transport	integral component of membrane	sodium:potassium-exchanging ATPase activity;ATP binding;metal ion binding
gi|934155399|gb|KPM05683.1|	potassium ion transport;sodium ion transport	integral component of membrane	sodium:potassium-exchanging ATPase activity;ATP binding;metal ion binding
gi|934150048|gb|KPM00879.1|	potassium ion transport;sodium ion transport	sodium:potassium-exchanging ATPase complex
gi|934163943|gb|KPM11590.1|	potassium ion transport;transmembrane transport	voltage-gated potassium channel complex	voltage-gated potassium channel activity
gi|934163870|gb|KPM11535.1|	potassium ion transport;transmembrane transport	voltage-gated potassium channel complex	voltage-gated potassium channel activity
gi|934160711|gb|KPM09374.1|	potassium ion transport;transmembrane transport	membrane	voltage-gated potassium channel activity
gi|934158803|gb|KPM08038.1|	potassium ion transport;transmembrane transport	voltage-gated potassium channel complex	voltage-gated potassium channel activity
gi|934157343|gb|KPM07025.1|	potassium ion transport;transmembrane transport	voltage-gated potassium channel complex	voltage-gated potassium channel activity
gi|934155119|gb|KPM05492.1|	potassium ion transport;transmembrane transport	voltage-gated potassium channel complex	voltage-gated potassium channel activity
gi|934154626|gb|KPM05158.1|	potassium ion transport;transmembrane transport	voltage-gated potassium channel complex	voltage-gated potassium channel activity
gi|934154492|gb|KPM05063.1|	potassium ion transport;transmembrane transport	voltage-gated potassium channel complex	voltage-gated potassium channel activity;calcium-activated potassium channel activity
gi|934152038|gb|KPM02855.1|	potassium ion transport;transmembrane transport	voltage-gated potassium channel complex	voltage-gated potassium channel activity
gi|934151311|gb|KPM02135.1|	potassium ion transport;transmembrane transport	membrane	voltage-gated potassium channel activity
gi|934150380|gb|KPM01209.1|	potassium ion transport;transmembrane transport	voltage-gated potassium channel complex	voltage-gated potassium channel activity
gi|934159873|gb|KPM08817.1|	proline biosynthetic process	cytoplasm	glutamate 5-kinase activity
gi|934164478|gb|KPM11957.1|	proline biosynthetic process;oxidation-reduction process		glutamate-5-semialdehyde dehydrogenase activity;NADP binding
gi|934160970|gb|KPM09544.1|	proline biosynthetic process;oxidation-reduction process		pyrroline-5-carboxylate reductase activity
gi|934153420|gb|KPM04237.1|	proline biosynthetic process;oxidation-reduction process		pyrroline-5-carboxylate reductase activity
gi|934153226|gb|KPM04043.1|	proline biosynthetic process;oxidation-reduction process		pyrroline-5-carboxylate reductase activity
gi|934156446|gb|KPM06403.1|	proline catabolic process		proline dehydrogenase activity
gi|934156445|gb|KPM06402.1|	proline catabolic process		proline dehydrogenase activity
gi|934157863|gb|KPM07404.1|	prolyl-tRNA aminoacylation	cytoplasm	proline-tRNA ligase activity;ATP binding
gi|934161017|gb|KPM09571.1|	proteasome assembly		binding
gi|934160512|gb|KPM09231.1|	protein arginylation		arginyltransferase activity
gi|934159896|gb|KPM08834.1|	protein catabolic process	cytoplasm	ATP binding;hydrolase activity
gi|934159810|gb|KPM08776.1|	protein catabolic process	cytoplasm	ATP binding;hydrolase activity
gi|934159613|gb|KPM08639.1|	protein catabolic process	cytoplasm	ATP binding;hydrolase activity
gi|934157185|gb|KPM06920.1|	protein catabolic process	cytoplasm	ATP binding;hydrolase activity
gi|934156161|gb|KPM06228.1|	protein catabolic process		zinc ion binding
gi|934146067|gb|KPL96980.1|	protein catabolic process	cytoplasm	ATP binding;hydrolase activity
gi|934145887|gb|KPL96822.1|	protein catabolic process	cytoplasm	ATP binding;hydrolase activity
gi|934154750|gb|KPM05246.1|	protein complex assembly	mitochondrion
gi|934152878|gb|KPM03695.1|	protein deacetylation		zinc ion binding;hydrolase activity, acting on carbon-nitrogen (but not peptide) bonds, in linear amides;NAD+ binding
gi|934151837|gb|KPM02654.1|	protein demethylation		carboxylic ester hydrolase activity
gi|934142615|gb|KPL93588.1|	protein depalmitoylation		palmitoyl-(protein) hydrolase activity
gi|934163553|gb|KPM11315.1|	protein dephosphorylation		protein tyrosine/serine/threonine phosphatase activity
gi|934163062|gb|KPM10978.1|	protein dephosphorylation		protein tyrosine/serine/threonine phosphatase activity
gi|934162880|gb|KPM10859.1|	protein dephosphorylation		protein serine/threonine phosphatase activity
gi|934162295|gb|KPM10458.1|	protein dephosphorylation		protein serine/threonine phosphatase activity
gi|934161323|gb|KPM09776.1|	protein dephosphorylation		protein serine/threonine phosphatase activity
gi|934160865|gb|KPM09468.1|	protein dephosphorylation		protein tyrosine phosphatase activity
gi|934160825|gb|KPM09442.1|	protein dephosphorylation		protein tyrosine phosphatase activity;protein binding
gi|934160508|gb|KPM09228.1|	protein dephosphorylation		protein tyrosine phosphatase activity
gi|934159987|gb|KPM08902.1|	protein dephosphorylation		protein tyrosine phosphatase activity;protein binding
gi|934159846|gb|KPM08801.1|	protein dephosphorylation		protein tyrosine phosphatase activity;protein binding
gi|934159544|gb|KPM08586.1|	protein dephosphorylation		protein tyrosine/serine/threonine phosphatase activity
gi|934159241|gb|KPM08378.1|	protein dephosphorylation	nucleus;cytoplasm	phosphoprotein phosphatase activity;protein binding
gi|934158961|gb|KPM08144.1|	protein dephosphorylation		protein tyrosine phosphatase activity
gi|934158154|gb|KPM07597.1|	protein dephosphorylation		protein tyrosine/serine/threonine phosphatase activity
gi|934158131|gb|KPM07585.1|	protein dephosphorylation		protein tyrosine phosphatase activity
gi|934157956|gb|KPM07472.1|	protein dephosphorylation		protein tyrosine phosphatase activity;protein binding
gi|934157649|gb|KPM07246.1|	protein dephosphorylation	nucleus;cytoplasm	phosphoprotein phosphatase activity
gi|934157049|gb|KPM06809.1|	protein dephosphorylation	nucleus;cytoplasm	phosphoprotein phosphatase activity;calcium ion binding
gi|934156816|gb|KPM06651.1|	protein dephosphorylation		MAP kinase tyrosine/serine/threonine phosphatase activity
gi|934156758|gb|KPM06608.1|	protein dephosphorylation		magnesium ion binding;protein serine/threonine phosphatase activity;manganese ion binding
gi|934156719|gb|KPM06587.1|	protein dephosphorylation		protein serine/threonine phosphatase activity
gi|934155544|gb|KPM05792.1|	protein dephosphorylation		protein serine/threonine phosphatase activity
gi|934155121|gb|KPM05493.1|	protein dephosphorylation	nucleus;cytoplasm	phosphoprotein phosphatase activity
gi|934154630|gb|KPM05162.1|	protein dephosphorylation		protein tyrosine phosphatase activity
gi|934153981|gb|KPM04689.1|	protein dephosphorylation		actin binding;protein tyrosine/serine/threonine phosphatase activity
gi|934153555|gb|KPM04372.1|	protein dephosphorylation		protein tyrosine/serine/threonine phosphatase activity
gi|934153178|gb|KPM03995.1|	protein dephosphorylation		protein tyrosine phosphatase activity
gi|934153169|gb|KPM03986.1|	protein dephosphorylation	cytoplasm	acid phosphatase activity;non-membrane spanning protein tyrosine phosphatase activity
gi|934153151|gb|KPM03968.1|	protein dephosphorylation	nucleus;cytoplasm	phosphoprotein phosphatase activity
gi|934152896|gb|KPM03713.1|	protein dephosphorylation		DNA binding;protein tyrosine/serine/threonine phosphatase activity
gi|934152860|gb|KPM03677.1|	protein dephosphorylation		protein tyrosine phosphatase activity
gi|934152658|gb|KPM03475.1|	protein dephosphorylation		protein serine/threonine phosphatase activity
gi|934152541|gb|KPM03358.1|	protein dephosphorylation		protein serine/threonine phosphatase activity
gi|934152432|gb|KPM03249.1|	protein dephosphorylation		protein tyrosine phosphatase activity
gi|934152252|gb|KPM03069.1|	protein dephosphorylation		protein tyrosine/serine/threonine phosphatase activity
gi|934152119|gb|KPM02936.1|	protein dephosphorylation		protein tyrosine/serine/threonine phosphatase activity
gi|934151616|gb|KPM02433.1|	protein dephosphorylation		protein tyrosine phosphatase activity
gi|934151615|gb|KPM02432.1|	protein dephosphorylation		protein tyrosine phosphatase activity
gi|934151574|gb|KPM02391.1|	protein dephosphorylation		protein serine/threonine phosphatase activity
gi|934146973|gb|KPL97842.1|	protein dephosphorylation		protein tyrosine phosphatase activity;protein binding
gi|934145821|gb|KPL96770.1|	protein dephosphorylation		protein tyrosine/serine/threonine phosphatase activity
gi|934143105|gb|KPL94074.1|	protein dephosphorylation		protein tyrosine/serine/threonine phosphatase activity
gi|934157384|gb|KPM07049.1|	protein dephosphorylation;regulation of exit from mitosis		protein tyrosine/serine/threonine phosphatase activity
gi|934164347|gb|KPM11874.1|	protein deubiquitination		thiol-dependent ubiquitin-specific protease activity
gi|934164097|gb|KPM11696.1|	protein deubiquitination		protein binding;thiol-dependent ubiquitinyl hydrolase activity
gi|934163903|gb|KPM11563.1|	protein deubiquitination		thiol-dependent ubiquitinyl hydrolase activity
gi|934163246|gb|KPM11106.1|	protein deubiquitination		thiol-dependent ubiquitinyl hydrolase activity
gi|934162654|gb|KPM10711.1|	protein deubiquitination		thiol-dependent ubiquitin-specific protease activity
gi|934161260|gb|KPM09731.1|	protein deubiquitination		thiol-dependent ubiquitin-specific protease activity
gi|934160633|gb|KPM09324.1|	protein deubiquitination		thiol-dependent ubiquitinyl hydrolase activity
gi|934160347|gb|KPM09130.1|	protein deubiquitination		zinc ion binding;thiol-dependent ubiquitinyl hydrolase activity
gi|934157885|gb|KPM07420.1|	protein deubiquitination		protein binding;thiol-dependent ubiquitinyl hydrolase activity
gi|934157574|gb|KPM07187.1|	protein deubiquitination		hydrolase activity
gi|934156747|gb|KPM06603.1|	protein deubiquitination		thiol-dependent ubiquitinyl hydrolase activity
gi|934156599|gb|KPM06509.1|	protein deubiquitination		thiol-dependent ubiquitinyl hydrolase activity
gi|934156175|gb|KPM06237.1|	protein deubiquitination		thiol-dependent ubiquitinyl hydrolase activity
gi|934155906|gb|KPM06040.1|	protein deubiquitination		nucleic acid binding;thiol-dependent ubiquitinyl hydrolase activity
gi|934155781|gb|KPM05954.1|	protein deubiquitination		thiol-dependent ubiquitinyl hydrolase activity
gi|934155584|gb|KPM05815.1|	protein deubiquitination		thiol-dependent ubiquitinyl hydrolase activity
gi|934155515|gb|KPM05768.1|	protein deubiquitination		thiol-dependent ubiquitinyl hydrolase activity
gi|934154331|gb|KPM04948.1|	protein deubiquitination		thiol-dependent ubiquitinyl hydrolase activity
gi|934153596|gb|KPM04413.1|	protein deubiquitination		thiol-dependent ubiquitinyl hydrolase activity
gi|934153381|gb|KPM04198.1|	protein deubiquitination		zinc ion binding;thiol-dependent ubiquitinyl hydrolase activity
gi|934152722|gb|KPM03539.1|	protein deubiquitination		protein binding;omega peptidase activity;zinc ion binding;thiol-dependent ubiquitinyl hydrolase activity
gi|934152213|gb|KPM03030.1|	protein deubiquitination		thiol-dependent ubiquitinyl hydrolase activity
gi|934151910|gb|KPM02727.1|	protein deubiquitination		thiol-dependent ubiquitinyl hydrolase activity
gi|934164076|gb|KPM11676.1|	protein deubiquitination;DNA damage response, signal transduction by p53 class mediator		thiol-dependent ubiquitin-specific protease activity
gi|934159126|gb|KPM08285.1|	protein farnesylation;regulation of cell proliferation	protein farnesyltransferase complex	catalytic activity
gi|934164487|gb|KPM11962.1|	protein folding	prefoldin complex
gi|934163531|gb|KPM11300.1|	protein folding
gi|934163494|gb|KPM11276.1|	protein folding	cytoplasm
gi|934163209|gb|KPM11077.1|	protein folding		heat shock protein binding;unfolded protein binding
gi|934162643|gb|KPM10704.1|	protein folding	prefoldin complex	unfolded protein binding
gi|934162580|gb|KPM10653.1|	protein folding		calcium ion binding
gi|934162224|gb|KPM10410.1|	protein folding		ATP binding;unfolded protein binding
gi|934161885|gb|KPM10172.1|	protein folding		ATP binding;unfolded protein binding
gi|934161302|gb|KPM09761.1|	protein folding		unfolded protein binding
gi|934159962|gb|KPM08885.1|	protein folding		unfolded protein binding
gi|934159942|gb|KPM08871.1|	protein folding	prefoldin complex	unfolded protein binding
gi|934159441|gb|KPM08519.1|	protein folding		ATP binding;unfolded protein binding
gi|934158869|gb|KPM08078.1|	protein folding		ATP binding;unfolded protein binding
gi|934158606|gb|KPM07901.1|	protein folding	prefoldin complex	unfolded protein binding
gi|934157797|gb|KPM07359.1|	protein folding		protein binding
gi|934157047|gb|KPM06807.1|	protein folding
gi|934156957|gb|KPM06743.1|	protein folding		unfolded protein binding
gi|934156905|gb|KPM06709.1|	protein folding	prefoldin complex	unfolded protein binding
gi|934156818|gb|KPM06653.1|	protein folding		adenyl-nucleotide exchange factor activity;DNA binding;protein homodimerization activity;chaperone binding
gi|934155406|gb|KPM05690.1|	protein folding	prefoldin complex	unfolded protein binding
gi|934154362|gb|KPM04968.1|	protein folding		protein binding
gi|934153353|gb|KPM04170.1|	protein folding	endoplasmic reticulum	calcium ion binding;unfolded protein binding
gi|934152780|gb|KPM03597.1|	protein folding
gi|934152474|gb|KPM03291.1|	protein folding		ATP binding;unfolded protein binding
gi|934152040|gb|KPM02857.1|	protein folding		nucleic acid binding;ATP binding;unfolded protein binding
gi|934151441|gb|KPM02258.1|	protein folding	endoplasmic reticulum	calcium ion binding;unfolded protein binding
gi|934147014|gb|KPL97882.1|	protein folding		ATP binding;transferase activity, transferring glycosyl groups;unfolded protein binding
gi|934145819|gb|KPL96768.1|	protein folding		ATP binding;unfolded protein binding
gi|934164657|gb|KPM12073.1|	protein folding;response to heat		ATP binding;heat shock protein binding;unfolded protein binding
gi|934157320|gb|KPM07012.1|	protein folding;response to heat		ATP binding;heat shock protein binding;unfolded protein binding
gi|934160201|gb|KPM09034.1|	protein folding;response to stress		ATP binding;unfolded protein binding
gi|934158157|gb|KPM07599.1|	protein folding;response to stress		ATP binding;unfolded protein binding
gi|934152507|gb|KPM03324.1|	protein folding;response to stress		ATP binding;unfolded protein binding
gi|934161703|gb|KPM10051.1|	protein geranylgeranylation		Rab geranylgeranyltransferase activity
gi|934164258|gb|KPM11817.1|	protein glycosylation	membrane	galactosyltransferase activity
gi|934162067|gb|KPM10302.1|	protein glycosylation	membrane	galactosyltransferase activity
gi|934158493|gb|KPM07834.1|	protein glycosylation	membrane	fucosyltransferase activity
gi|934157687|gb|KPM07284.1|	protein glycosylation	membrane	galactosyltransferase activity
gi|934156740|gb|KPM06600.1|	protein glycosylation	membrane	galactosyltransferase activity
gi|934156547|gb|KPM06468.1|	protein glycosylation	membrane	galactosyltransferase activity
gi|934155973|gb|KPM06085.1|	protein glycosylation		UDP-glucose:glycoprotein glucosyltransferase activity
gi|934155462|gb|KPM05726.1|	protein glycosylation	membrane	galactosyltransferase activity
gi|934154241|gb|KPM04869.1|	protein glycosylation	membrane	fucosyltransferase activity
gi|934154200|gb|KPM04838.1|	protein glycosylation	endoplasmic reticulum;integral component of membrane	dolichyl-diphosphooligosaccharide-protein glycotransferase activity
gi|934154145|gb|KPM04798.1|	protein glycosylation		acetylglucosaminyltransferase activity
gi|934154144|gb|KPM04797.1|	protein glycosylation		acetylglucosaminyltransferase activity
gi|934153490|gb|KPM04307.1|	protein glycosylation	membrane	oligosaccharyl transferase activity
gi|934152127|gb|KPM02944.1|	protein glycosylation		acetylglucosaminyltransferase activity
gi|934152071|gb|KPM02888.1|	protein glycosylation	membrane	oligosaccharyl transferase activity
gi|934151564|gb|KPM02381.1|	protein glycosylation		acetylglucosaminyltransferase activity
gi|934145935|gb|KPL96861.1|	protein glycosylation		acetylglucosaminyltransferase activity
gi|934143106|gb|KPL94075.1|	protein glycosylation	membrane	galactosyltransferase activity
gi|934157933|gb|KPM07457.1|	protein homooligomerization		protein binding
gi|934157126|gb|KPM06882.1|	protein homooligomerization		protein binding
gi|934153041|gb|KPM03858.1|	protein homooligomerization		protein binding
gi|934152428|gb|KPM03245.1|	protein homooligomerization		protein binding
gi|934152815|gb|KPM03632.1|	protein import into mitochondrial inner membrane
gi|934162859|gb|KPM10848.1|	protein import into mitochondrial matrix		chaperone binding
gi|934162020|gb|KPM10268.1|	protein import into mitochondrial matrix	mitochondrial inner membrane presequence translocase complex
gi|934155104|gb|KPM05482.1|	protein import into mitochondrial matrix	mitochondrial outer membrane translocase complex
gi|934156354|gb|KPM06350.1|	protein import into nucleus	nucleus;cytoplasm	protein binding;protein transporter activity
gi|934151938|gb|KPM02755.1|	protein import into nucleus	nucleus;cytoplasm	protein binding;protein transporter activity
gi|934161280|gb|KPM09746.1|	protein insertion into membrane	integral component of membrane
gi|934146686|gb|KPL97561.1|	protein insertion into membrane	integral component of membrane
gi|934163567|gb|KPM11323.1|	protein kinase C-activating G-protein coupled receptor signaling pathway		diacylglycerol kinase activity
gi|934151868|gb|KPM02685.1|	protein kinase C-activating G-protein coupled receptor signaling pathway		diacylglycerol kinase activity
gi|934161390|gb|KPM09828.1|	protein kinase C-activating G-protein coupled receptor signaling pathway;intracellular signal transduction		diacylglycerol kinase activity
gi|934145940|gb|KPL96866.1|	protein kinase C-activating G-protein coupled receptor signaling pathway;intracellular signal transduction		diacylglycerol kinase activity;calcium ion binding
gi|934160365|gb|KPM09143.1|	protein methylation		methyltransferase activity
gi|934159021|gb|KPM08204.1|	protein methylation		methyltransferase activity
gi|934155773|gb|KPM05946.1|	protein methylation		methyltransferase activity
gi|934151476|gb|KPM02293.1|	protein methylation		methyltransferase activity
gi|934159531|gb|KPM08575.1|	protein N-linked glycosylation	oligosaccharyltransferase complex;integral component of membrane
gi|934156983|gb|KPM06757.1|	protein neddylation		ATP binding;acid-amino acid ligase activity;NEDD8 activating enzyme activity
gi|934152547|gb|KPM03364.1|	protein neddylation		NEDD8 activating enzyme activity
gi|934159808|gb|KPM08774.1|	protein O-linked glycosylation	membrane	mannosyltransferase activity
gi|934159457|gb|KPM08529.1|	protein O-linked glycosylation	membrane	mannosyltransferase activity
gi|934159456|gb|KPM08528.1|	protein O-linked glycosylation	membrane	mannosyltransferase activity
gi|934164665|gb|KPM12079.1|	protein peptidyl-prolyl isomerization;protein folding		peptidyl-prolyl cis-trans isomerase activity
gi|934163188|gb|KPM11063.1|	protein peptidyl-prolyl isomerization;protein folding		peptidyl-prolyl cis-trans isomerase activity
gi|934162075|gb|KPM10308.1|	protein peptidyl-prolyl isomerization;protein folding		peptidyl-prolyl cis-trans isomerase activity
gi|934159607|gb|KPM08633.1|	protein peptidyl-prolyl isomerization;protein folding		peptidyl-prolyl cis-trans isomerase activity
gi|934157557|gb|KPM07175.1|	protein peptidyl-prolyl isomerization;protein folding		peptidyl-prolyl cis-trans isomerase activity
gi|934157045|gb|KPM06805.1|	protein peptidyl-prolyl isomerization;protein folding		nucleotide binding;RNA binding;peptidyl-prolyl cis-trans isomerase activity
gi|934155125|gb|KPM05496.1|	protein peptidyl-prolyl isomerization;protein folding		peptidyl-prolyl cis-trans isomerase activity
gi|934154901|gb|KPM05350.1|	protein peptidyl-prolyl isomerization;protein folding		peptidyl-prolyl cis-trans isomerase activity
gi|934154727|gb|KPM05231.1|	protein peptidyl-prolyl isomerization;protein folding		nucleotide binding;nucleic acid binding;peptidyl-prolyl cis-trans isomerase activity
gi|934153803|gb|KPM04562.1|	protein peptidyl-prolyl isomerization;protein folding		peptidyl-prolyl cis-trans isomerase activity
gi|934153229|gb|KPM04046.1|	protein peptidyl-prolyl isomerization;protein folding		peptidyl-prolyl cis-trans isomerase activity
gi|934161300|gb|KPM09759.1|	protein peptidyl-prolyl isomerization;protein folding;protein ubiquitination		peptidyl-prolyl cis-trans isomerase activity;ubiquitin-protein transferase activity
gi|934164584|gb|KPM12025.1|	protein phosphorylation		protein kinase activity;ATP binding
gi|934164580|gb|KPM12022.1|	protein phosphorylation		protein kinase activity;ATP binding
gi|934164554|gb|KPM12005.1|	protein phosphorylation		protein kinase activity;ATP binding
gi|934164310|gb|KPM11852.1|	protein phosphorylation		protein kinase activity;ATP binding
gi|934164304|gb|KPM11848.1|	protein phosphorylation		magnesium ion binding;protein serine/threonine kinase activity;protein binding;ATP binding
gi|934164290|gb|KPM11840.1|	protein phosphorylation		protein kinase activity;protein binding;ATP binding
gi|934164263|gb|KPM11821.1|	protein phosphorylation		protein kinase activity;ATP binding
gi|934164259|gb|KPM11818.1|	protein phosphorylation		protein kinase activity;ATP binding
gi|934164219|gb|KPM11790.1|	protein phosphorylation		protein kinase activity;ATP binding
gi|934164157|gb|KPM11746.1|	protein phosphorylation		protein kinase activity;ATP binding
gi|934163823|gb|KPM11502.1|	protein phosphorylation		protein kinase activity;ATP binding
gi|934163805|gb|KPM11491.1|	protein phosphorylation		protein serine/threonine kinase activity;ATP binding
gi|934163642|gb|KPM11375.1|	protein phosphorylation		protein kinase activity;ATP binding
gi|934163641|gb|KPM11374.1|	protein phosphorylation		protein kinase activity;ATP binding
gi|934163541|gb|KPM11306.1|	protein phosphorylation		protein kinase activity;ATP binding
gi|934163508|gb|KPM11286.1|	protein phosphorylation		protein kinase activity;ATP binding
gi|934163498|gb|KPM11278.1|	protein phosphorylation		protein kinase activity;ATP binding
gi|934163310|gb|KPM11150.1|	protein phosphorylation		protein kinase activity;ATP binding
gi|934163178|gb|KPM11054.1|	protein phosphorylation		tRNA binding;protein kinase activity;ATP binding
gi|934163155|gb|KPM11040.1|	protein phosphorylation		protein kinase activity;ATP binding
gi|934163145|gb|KPM11033.1|	protein phosphorylation		protein tyrosine kinase activity;protein binding;ATP binding
gi|934163002|gb|KPM10938.1|	protein phosphorylation		protein kinase activity;ATP binding
gi|934162991|gb|KPM10928.1|	protein phosphorylation		protein kinase activity;ATP binding
gi|934162863|gb|KPM10850.1|	protein phosphorylation		protein kinase activity;ATP binding
gi|934162792|gb|KPM10804.1|	protein phosphorylation		protein kinase activity;ATP binding
gi|934162647|gb|KPM10705.1|	protein phosphorylation		protein kinase activity;ATP binding
gi|934162598|gb|KPM10671.1|	protein phosphorylation		protein tyrosine kinase activity;ATP binding
gi|934162594|gb|KPM10667.1|	protein phosphorylation		protein serine/threonine kinase activity;ATP binding
gi|934162529|gb|KPM10607.1|	protein phosphorylation		protein serine/threonine kinase activity;ATP binding
gi|934162482|gb|KPM10577.1|	protein phosphorylation		MAP kinase activity;ATP binding
gi|934162367|gb|KPM10512.1|	protein phosphorylation		protein serine/threonine kinase activity;ATP binding
gi|934162347|gb|KPM10499.1|	protein phosphorylation		protein kinase activity;ATP binding
gi|934162223|gb|KPM10409.1|	protein phosphorylation		protein kinase activity;ATP binding
gi|934162204|gb|KPM10395.1|	protein phosphorylation		protein kinase activity;ATP binding
gi|934162184|gb|KPM10384.1|	protein phosphorylation		protein kinase activity;ATP binding
gi|934161844|gb|KPM10147.1|	protein phosphorylation		protein kinase activity;ATP binding
gi|934161776|gb|KPM10101.1|	protein phosphorylation		protein kinase activity;ATP binding
gi|934161775|gb|KPM10100.1|	protein phosphorylation		protein kinase activity;ATP binding
gi|934161706|gb|KPM10054.1|	protein phosphorylation		protein kinase activity;ATP binding
gi|934161705|gb|KPM10053.1|	protein phosphorylation		protein kinase activity;ATP binding
gi|934161604|gb|KPM09983.1|	protein phosphorylation		protein tyrosine kinase activity;ATP binding
gi|934161450|gb|KPM09873.1|	protein phosphorylation		protein tyrosine kinase activity;ATP binding
gi|934161433|gb|KPM09861.1|	protein phosphorylation		protein kinase activity;ATP binding
gi|934161348|gb|KPM09791.1|	protein phosphorylation		protein kinase activity;ATP binding
gi|934161272|gb|KPM09742.1|	protein phosphorylation		protein kinase activity;ATP binding
gi|934161249|gb|KPM09722.1|	protein phosphorylation		protein kinase activity;ATP binding
gi|934160716|gb|KPM09377.1|	protein phosphorylation		protein serine/threonine kinase activity;ATP binding
gi|934160559|gb|KPM09266.1|	protein phosphorylation		protein kinase activity;ATP binding
gi|934160426|gb|KPM09177.1|	protein phosphorylation		protein kinase activity;ATP binding
gi|934160326|gb|KPM09120.1|	protein phosphorylation		protein kinase activity;ATP binding
gi|934160299|gb|KPM09100.1|	protein phosphorylation		protein kinase activity;ATP binding
gi|934159891|gb|KPM08829.1|	protein phosphorylation		protein serine/threonine kinase activity;ATP binding
gi|934159857|gb|KPM08807.1|	protein phosphorylation		protein kinase activity;ATP binding
gi|934159830|gb|KPM08790.1|	protein phosphorylation		protein kinase activity;ATP binding
gi|934159494|gb|KPM08547.1|	protein phosphorylation		protein kinase activity;ATP binding
gi|934159354|gb|KPM08452.1|	protein phosphorylation		protein kinase activity;ATP binding
gi|934159190|gb|KPM08333.1|	protein phosphorylation		protein tyrosine kinase activity;protein binding;ATP binding
gi|934159052|gb|KPM08234.1|	protein phosphorylation		protein serine/threonine kinase activity;ATP binding
gi|934159009|gb|KPM08192.1|	protein phosphorylation		protein kinase activity;ATP binding
gi|934159008|gb|KPM08191.1|	protein phosphorylation		protein kinase activity;ATP binding
gi|934159002|gb|KPM08185.1|	protein phosphorylation		protein tyrosine kinase activity;ATP binding
gi|934158819|gb|KPM08046.1|	protein phosphorylation		protein kinase activity;ATP binding
gi|934158728|gb|KPM07982.1|	protein phosphorylation		protein kinase activity;ATP binding
gi|934158513|gb|KPM07846.1|	protein phosphorylation		protein kinase activity;ATP binding
gi|934158475|gb|KPM07822.1|	protein phosphorylation	cytoskeleton	protein tyrosine kinase activity;ATP binding
gi|934158320|gb|KPM07711.1|	protein phosphorylation		protein kinase activity;ATP binding
gi|934158279|gb|KPM07685.1|	protein phosphorylation		protein kinase activity;ATP binding
gi|934158262|gb|KPM07675.1|	protein phosphorylation		protein kinase activity;ATP binding
gi|934158206|gb|KPM07630.1|	protein phosphorylation		protein kinase activity;ATP binding
gi|934158201|gb|KPM07628.1|	protein phosphorylation		protein kinase activity;ATP binding
gi|934158095|gb|KPM07565.1|	protein phosphorylation		protein kinase activity;ATP binding
gi|934158039|gb|KPM07530.1|	protein phosphorylation		MAP kinase activity;ATP binding
gi|934157998|gb|KPM07501.1|	protein phosphorylation		protein kinase activity;ATP binding
gi|934157962|gb|KPM07478.1|	protein phosphorylation		protein kinase activity;ATP binding
gi|934157877|gb|KPM07415.1|	protein phosphorylation		protein kinase activity;ATP binding
gi|934157794|gb|KPM07357.1|	protein phosphorylation		protein kinase activity;ATP binding
gi|934157731|gb|KPM07320.1|	protein phosphorylation		protein kinase activity;ATP binding
gi|934157695|gb|KPM07292.1|	protein phosphorylation		protein kinase activity;ATP binding
gi|934157676|gb|KPM07273.1|	protein phosphorylation		protein kinase activity;ATP binding
gi|934157546|gb|KPM07168.1|	protein phosphorylation		protein kinase activity;ATP binding
gi|934157234|gb|KPM06954.1|	protein phosphorylation		protein kinase activity;ATP binding
gi|934157219|gb|KPM06943.1|	protein phosphorylation		protein kinase activity;ATP binding
gi|934157186|gb|KPM06921.1|	protein phosphorylation		protein kinase activity;ATP binding
gi|934157132|gb|KPM06888.1|	protein phosphorylation		protein kinase activity;protein binding;ATP binding
gi|934156783|gb|KPM06625.1|	protein phosphorylation		protein kinase activity;ATP binding
gi|934156654|gb|KPM06547.1|	protein phosphorylation		protein kinase activity;ATP binding
gi|934156515|gb|KPM06447.1|	protein phosphorylation		protein kinase activity;ATP binding
gi|934156418|gb|KPM06387.1|	protein phosphorylation		protein kinase activity;ATP binding
gi|934156230|gb|KPM06271.1|	protein phosphorylation		protein tyrosine kinase activity;ATP binding
gi|934156183|gb|KPM06242.1|	protein phosphorylation		protein kinase activity;protein binding;ATP binding
gi|934156063|gb|KPM06156.1|	protein phosphorylation		protein kinase activity;ATP binding
gi|934156042|gb|KPM06137.1|	protein phosphorylation		protein tyrosine kinase activity;protein binding;ATP binding
gi|934155828|gb|KPM05986.1|	protein phosphorylation		protein tyrosine kinase activity;ATP binding
gi|934155795|gb|KPM05962.1|	protein phosphorylation		protein kinase activity;ATP binding
gi|934155774|gb|KPM05947.1|	protein phosphorylation		protein kinase activity;ATP binding
gi|934155495|gb|KPM05748.1|	protein phosphorylation		protein kinase activity;ATP binding
gi|934155425|gb|KPM05705.1|	protein phosphorylation		protein kinase activity;ATP binding
gi|934155403|gb|KPM05687.1|	protein phosphorylation		protein kinase activity;ATP binding
gi|934155349|gb|KPM05652.1|	protein phosphorylation		protein kinase activity;ATP binding
gi|934155202|gb|KPM05547.1|	protein phosphorylation		protein kinase activity;ATP binding
gi|934155168|gb|KPM05521.1|	protein phosphorylation		protein kinase activity;ATP binding
gi|934154808|gb|KPM05289.1|	protein phosphorylation		protein kinase activity;ATP binding
gi|934154758|gb|KPM05252.1|	protein phosphorylation		protein serine/threonine kinase activity;ATP binding
gi|934154755|gb|KPM05249.1|	protein phosphorylation		protein kinase activity;ATP binding
gi|934154715|gb|KPM05219.1|	protein phosphorylation		protein kinase activity;ATP binding
gi|934154638|gb|KPM05168.1|	protein phosphorylation		protein tyrosine kinase activity;ATP binding
gi|934154457|gb|KPM05038.1|	protein phosphorylation		protein kinase activity;ATP binding
gi|934154415|gb|KPM05005.1|	protein phosphorylation		protein kinase activity;ATP binding
gi|934154272|gb|KPM04892.1|	protein phosphorylation		protein tyrosine kinase activity;protein binding;ATP binding
gi|934154265|gb|KPM04885.1|	protein phosphorylation		protein tyrosine kinase activity;ATP binding
gi|934154141|gb|KPM04794.1|	protein phosphorylation		protein kinase activity;ATP binding
gi|934154050|gb|KPM04738.1|	protein phosphorylation		protein kinase activity;protein binding;ATP binding
gi|934153535|gb|KPM04352.1|	protein phosphorylation		protein kinase activity;ATP binding
gi|934153456|gb|KPM04273.1|	protein phosphorylation		protein serine/threonine kinase activity;ATP binding
gi|934153417|gb|KPM04234.1|	protein phosphorylation		protein kinase activity;ATP binding
gi|934153388|gb|KPM04205.1|	protein phosphorylation		protein kinase activity;ATP binding
gi|934153387|gb|KPM04204.1|	protein phosphorylation		protein kinase activity;ATP binding
gi|934153368|gb|KPM04185.1|	protein phosphorylation		protein kinase activity;ATP binding
gi|934153331|gb|KPM04148.1|	protein phosphorylation		protein kinase activity;ATP binding
gi|934153262|gb|KPM04079.1|	protein phosphorylation		protein kinase activity;ATP binding
gi|934153261|gb|KPM04078.1|	protein phosphorylation		protein kinase activity;ATP binding
gi|934153146|gb|KPM03963.1|	protein phosphorylation		protein kinase activity;ATP binding
gi|934153118|gb|KPM03935.1|	protein phosphorylation		protein kinase activity;ATP binding
gi|934153081|gb|KPM03898.1|	protein phosphorylation		protein kinase activity;ATP binding
gi|934152956|gb|KPM03773.1|	protein phosphorylation		protein tyrosine kinase activity;protein binding;ATP binding
gi|934152935|gb|KPM03752.1|	protein phosphorylation		protein kinase activity;ATP binding
gi|934152806|gb|KPM03623.1|	protein phosphorylation		protein kinase activity;ATP binding
gi|934152795|gb|KPM03612.1|	protein phosphorylation		protein serine/threonine kinase activity;ATP binding
gi|934152741|gb|KPM03558.1|	protein phosphorylation		protein kinase activity;ATP binding
gi|934152730|gb|KPM03547.1|	protein phosphorylation		protein kinase activity;ATP binding
gi|934152650|gb|KPM03467.1|	protein phosphorylation		protein kinase activity;ATP binding
gi|934152618|gb|KPM03435.1|	protein phosphorylation		protein tyrosine kinase activity;ATP binding
gi|934152590|gb|KPM03407.1|	protein phosphorylation		protein kinase activity;ATP binding
gi|934152537|gb|KPM03354.1|	protein phosphorylation		protein serine/threonine kinase activity;ATP binding
gi|934152517|gb|KPM03334.1|	protein phosphorylation		protein kinase activity;ATP binding
gi|934152457|gb|KPM03274.1|	protein phosphorylation		protein tyrosine kinase activity;ATP binding
gi|934152416|gb|KPM03233.1|	protein phosphorylation		protein kinase activity;ATP binding
gi|934152319|gb|KPM03136.1|	protein phosphorylation		protein kinase activity;ATP binding
gi|934152312|gb|KPM03129.1|	protein phosphorylation		protein kinase activity;ATP binding
gi|934152219|gb|KPM03036.1|	protein phosphorylation		protein kinase activity;ATP binding
gi|934152204|gb|KPM03021.1|	protein phosphorylation		protein kinase activity;ATP binding
gi|934152117|gb|KPM02934.1|	protein phosphorylation		protein kinase activity;ATP binding
gi|934152023|gb|KPM02840.1|	protein phosphorylation		protein kinase activity;ATP binding
gi|934152004|gb|KPM02821.1|	protein phosphorylation		protein kinase activity;ATP binding
gi|934152003|gb|KPM02820.1|	protein phosphorylation		protein kinase activity;ATP binding
gi|934151973|gb|KPM02790.1|	protein phosphorylation		protein kinase activity;ATP binding
gi|934151939|gb|KPM02756.1|	protein phosphorylation		protein kinase activity;ATP binding
gi|934151921|gb|KPM02738.1|	protein phosphorylation		protein tyrosine kinase activity;protein binding;ATP binding
gi|934151909|gb|KPM02726.1|	protein phosphorylation		protein kinase activity;ATP binding
gi|934151876|gb|KPM02693.1|	protein phosphorylation		protein kinase activity;ATP binding
gi|934151818|gb|KPM02635.1|	protein phosphorylation		protein kinase activity;protein binding;ATP binding
gi|934151804|gb|KPM02621.1|	protein phosphorylation		protein serine/threonine kinase activity;ATP binding
gi|934151775|gb|KPM02592.1|	protein phosphorylation		protein kinase activity;ATP binding
gi|934151669|gb|KPM02486.1|	protein phosphorylation		protein kinase activity;ATP binding
gi|934151655|gb|KPM02472.1|	protein phosphorylation		protein kinase activity;ATP binding
gi|934151654|gb|KPM02471.1|	protein phosphorylation		protein kinase activity;ATP binding
gi|934151631|gb|KPM02448.1|	protein phosphorylation		protein kinase activity;ATP binding
gi|934151599|gb|KPM02416.1|	protein phosphorylation		protein kinase activity;ATP binding
gi|934151522|gb|KPM02339.1|	protein phosphorylation		protein kinase activity;ATP binding
gi|934151498|gb|KPM02315.1|	protein phosphorylation		protein kinase activity;ATP binding
gi|934151396|gb|KPM02218.1|	protein phosphorylation		protein kinase activity;ATP binding
gi|934151334|gb|KPM02158.1|	protein phosphorylation		protein kinase activity;ATP binding
gi|934150776|gb|KPM01603.1|	protein phosphorylation		protein kinase activity;ATP binding
gi|934147175|gb|KPL98038.1|	protein phosphorylation		protein kinase activity;ATP binding
gi|934146266|gb|KPL97159.1|	protein phosphorylation		protein kinase activity;ATP binding
gi|934145872|gb|KPL96809.1|	protein phosphorylation		protein kinase activity;ATP binding
gi|934143102|gb|KPL94071.1|	protein phosphorylation		protein serine/threonine kinase activity;ATP binding
gi|934142632|gb|KPL93605.1|	protein phosphorylation		protein kinase activity;ATP binding
gi|934158076|gb|KPM07553.1|	protein phosphorylation;cell cycle		protein kinase activity;ATP binding
gi|934154573|gb|KPM05122.1|	protein phosphorylation;cell cycle		protein kinase activity;ATP binding
gi|934153413|gb|KPM04230.1|	protein phosphorylation;cell cycle		protein kinase activity;ATP binding
gi|934153063|gb|KPM03880.1|	protein phosphorylation;cellular amino acid metabolic process;intracellular signal transduction		asparaginase activity;protein serine/threonine kinase activity;protein binding;ATP binding
gi|934160542|gb|KPM09252.1|	protein phosphorylation;cyclic nucleotide biosynthetic process;intracellular signal transduction	integral component of membrane	protein kinase activity;ATP binding;phosphorus-oxygen lyase activity
gi|934157778|gb|KPM07349.1|	protein phosphorylation;cyclic nucleotide biosynthetic process;intracellular signal transduction		protein tyrosine kinase activity;ATP binding;phosphorus-oxygen lyase activity
gi|934152699|gb|KPM03516.1|	protein phosphorylation;cyclic nucleotide biosynthetic process;intracellular signal transduction		protein kinase activity;ATP binding;phosphorus-oxygen lyase activity
gi|934158505|gb|KPM07842.1|	protein phosphorylation;intracellular protein transport;vacuole organization	cytoplasm	protein kinase activity;protein binding;ATP binding
gi|934164609|gb|KPM12044.1|	protein phosphorylation;intracellular signal transduction		protein kinase activity;ATP binding
gi|934161198|gb|KPM09694.1|	protein phosphorylation;intracellular signal transduction		protein kinase C activity;ATP binding
gi|934160783|gb|KPM09416.1|	protein phosphorylation;intracellular signal transduction		protein serine/threonine kinase activity;ATP binding;Rho GTPase binding
gi|934149593|gb|KPM00426.1|	protein phosphorylation;intracellular signal transduction		protein serine/threonine kinase activity;protein binding;ATP binding
gi|934163230|gb|KPM11096.1|	protein phosphorylation;ion transport	membrane	protein kinase activity;ionotropic glutamate receptor activity;extracellular-glutamate-gated ion channel activity;ATP binding
gi|934151633|gb|KPM02450.1|	protein phosphorylation;mitotic cell cycle checkpoint;chromosome separation		protein serine/threonine/tyrosine kinase activity;ATP binding
gi|934162085|gb|KPM10315.1|	protein phosphorylation;mitotic nuclear division;hippo signaling		protein serine/threonine kinase activity;ATP binding
gi|934163560|gb|KPM11320.1|	protein phosphorylation;signal complex assembly	focal adhesion	protein tyrosine kinase activity;signal transducer activity
gi|934162693|gb|KPM10738.1|	protein phosphorylation;signal transduction		protein serine/threonine kinase activity;ATP binding
gi|934156229|gb|KPM06270.1|	protein phosphorylation;signal transduction		protein tyrosine kinase activity
gi|934156071|gb|KPM06164.1|	protein phosphorylation;signal transduction		G-protein coupled receptor kinase activity;ATP binding
gi|934154801|gb|KPM05284.1|	protein phosphorylation;small GTPase mediated signal transduction		protein kinase activity;protein binding;ATP binding;GTP binding
gi|934163667|gb|KPM11394.1|	protein phosphorylation;transmembrane receptor protein serine/threonine kinase signaling pathway	membrane	transmembrane receptor protein serine/threonine kinase activity;receptor signaling protein serine/threonine kinase activity;ATP binding
gi|934162579|gb|KPM10652.1|	protein phosphorylation;transmembrane receptor protein serine/threonine kinase signaling pathway	membrane	transmembrane receptor protein serine/threonine kinase activity;receptor signaling protein serine/threonine kinase activity;ATP binding
gi|934158504|gb|KPM07841.1|	protein phosphorylation;transmembrane receptor protein serine/threonine kinase signaling pathway	membrane	receptor signaling protein serine/threonine kinase activity;ATP binding
gi|934153517|gb|KPM04334.1|	protein phosphorylation;transmembrane receptor protein serine/threonine kinase signaling pathway	membrane	transmembrane receptor protein serine/threonine kinase activity;receptor signaling protein serine/threonine kinase activity;ATP binding
gi|934152194|gb|KPM03011.1|	protein phosphorylation;transmembrane receptor protein serine/threonine kinase signaling pathway	membrane	transmembrane receptor protein serine/threonine kinase activity;receptor signaling protein serine/threonine kinase activity;ATP binding
gi|934158256|gb|KPM07669.1|	protein phosphorylation;transmembrane receptor protein tyrosine kinase signaling pathway	membrane	transmembrane receptor protein tyrosine kinase activity;protein binding;ATP binding
gi|934158115|gb|KPM07575.1|	protein phosphorylation;transmembrane receptor protein tyrosine kinase signaling pathway	membrane	transmembrane receptor protein tyrosine kinase activity;ATP binding
gi|934157551|gb|KPM07171.1|	protein polyglutamylation
gi|934155691|gb|KPM05888.1|	protein prenylation		protein prenyltransferase activity
gi|934147900|gb|KPL98750.1|	protein prenylation		protein prenyltransferase activity
gi|934160819|gb|KPM09438.1|	protein processing	integral component of membrane
gi|934159031|gb|KPM08214.1|	protein processing	integral component of membrane
gi|934151801|gb|KPM02618.1|	protein processing;positive regulation of catalytic activity	integral component of membrane
gi|934151800|gb|KPM02617.1|	protein processing;positive regulation of catalytic activity	integral component of membrane
gi|934156871|gb|KPM06690.1|	protein refolding	cytoplasm	ATP binding
gi|934157133|gb|KPM06889.1|	protein retention in ER lumen	integral component of membrane	ER retention sequence binding
gi|934163918|gb|KPM11573.1|	protein sumoylation		SUMO activating enzyme activity
gi|934159049|gb|KPM08231.1|	protein targeting	mitochondrial outer membrane translocase complex
gi|934142635|gb|KPL93608.1|	protein targeting	membrane	P-P-bond-hydrolysis-driven protein transmembrane transporter activity
gi|934162556|gb|KPM10630.1|	protein targeting to Golgi		protein binding
gi|934151494|gb|KPM02311.1|	protein targeting to Golgi		protein binding
gi|934159134|gb|KPM08291.1|	protein targeting to peroxisome	integral component of peroxisomal membrane	protein C-terminus binding;zinc ion binding
gi|934155761|gb|KPM05938.1|	protein targeting to peroxisome	peroxisomal membrane	ATP binding;ATPase activity, coupled
gi|934155684|gb|KPM05883.1|	protein targeting to peroxisome	peroxisomal membrane	ATP binding;ATPase activity, coupled
gi|934160555|gb|KPM09262.1|	protein transport	endoplasmic reticulum membrane;integral component of membrane
gi|934160102|gb|KPM08968.1|	protein transport	membrane
gi|934159703|gb|KPM08697.1|	protein transport	AP-3 adaptor complex	protein transporter activity
gi|934159075|gb|KPM08251.1|	protein transport		protein transporter activity
gi|934158469|gb|KPM07816.1|	protein transport	integral component of membrane
gi|934158468|gb|KPM07815.1|	protein transport	integral component of membrane
gi|934157416|gb|KPM07070.1|	protein transport	mitochondrial inner membrane presequence translocase complex
gi|934156226|gb|KPM06267.1|	protein transport		protein transporter activity
gi|934151304|gb|KPM02128.1|	protein transport		protein transporter activity
gi|934152654|gb|KPM03471.1|	protein transport;oxidation-reduction process		Rab GDP-dissociation inhibitor activity;oxidoreductase activity
gi|934159222|gb|KPM08359.1|	protein transport;transmembrane transport	integral component of membrane	protein transporter activity
gi|934164411|gb|KPM11912.1|	protein ubiquitination		ubiquitin-protein transferase activity;protein binding;zinc ion binding
gi|934162544|gb|KPM10618.1|	protein ubiquitination		ubiquitin-protein transferase activity;protein binding
gi|934158459|gb|KPM07806.1|	protein ubiquitination		ubiquitin-protein transferase activity;protein binding
gi|934156348|gb|KPM06345.1|	protein ubiquitination		ubiquitin-protein transferase activity;protein binding;zinc ion binding
gi|934154819|gb|KPM05297.1|	protein ubiquitination		ubiquitin-protein transferase activity
gi|934153088|gb|KPM03905.1|	protein ubiquitination		ubiquitin-protein transferase activity;protein binding;zinc ion binding
gi|934151898|gb|KPM02715.1|	protein ubiquitination	ubiquitin ligase complex	protein binding;zinc ion binding
gi|934145937|gb|KPL96863.1|	protein ubiquitination		ubiquitin-protein transferase activity;protein binding
gi|934164592|gb|KPM12031.1|	proteolysis		metalloendopeptidase activity;zinc ion binding
gi|934164491|gb|KPM11965.1|	proteolysis		metalloendopeptidase activity
gi|934164451|gb|KPM11941.1|	proteolysis		serine-type endopeptidase activity
gi|934164191|gb|KPM11771.1|	proteolysis		cysteine-type peptidase activity
gi|934164183|gb|KPM11767.1|	proteolysis		serine-type endopeptidase activity
gi|934164182|gb|KPM11766.1|	proteolysis		serine-type endopeptidase activity
gi|934164181|gb|KPM11765.1|	proteolysis		serine-type endopeptidase activity
gi|934164179|gb|KPM11763.1|	proteolysis		serine-type endopeptidase activity
gi|934164178|gb|KPM11762.1|	proteolysis		serine-type endopeptidase activity
gi|934164177|gb|KPM11761.1|	proteolysis		serine-type endopeptidase activity
gi|934164176|gb|KPM11760.1|	proteolysis		serine-type endopeptidase activity
gi|934164175|gb|KPM11759.1|	proteolysis		serine-type endopeptidase activity
[truncated: 3,043 more rows]
